# Supplementary material for: Transcriptional Profiling of Adult Neural Stem-Like Cells from the Human Brain
Source: PLoS One. 2014 Dec 16;9(12):e114739. doi: 10.1371/journal.pone.0114739 (PMC4267785; doi:10.1371/journal.pone.0114739)
Supplement: S1 Table — Results from significance analysis of global gene expression in ahNSCs compared to tissue from the adult human brain. The table includes results from Rank (1% FDR)-, pathway- and GO-analysis. (XLSX) [file pone.0114739.s001.xlsx]

## Sheet: FDR 1% up
Supplementary Table S1:
ID_REF microarray	Entrez Gene ID	Gene Symbol	Gene name	Fold Change	q-value
128466	null	null	null	119.962	0.0
222820	151056	PLB1	phospholipase B1	94.1701	0.0
146877	2629|2630	GBA|GBAP	glucosidase, beta; acid (includes glucosylceramidase)|glucosidase, beta; acid, pseudogene	86.1054	0.0
460746	574407	C1orf145	chromosome 1 open reading frame 145	83.538	0.0
119643	4804	NGFR	nerve growth factor receptor (TNFR superfamily, member 16), stemcell marker	69.1948	0.0
217999	391088	LOC391088	null	68.3438	0.0
135708	null	null	null	64.5378	0.0
190382	84189	SLITRK6	SLIT and NTRK-like family, member 6, exp in neural tissues, supresses neurite growth	64.2009	0.0
211371	138255	LOC138255	null	58.8736	0.0
231899	null	null	null	45.5825	0.0
105296	null	null	null	39.0175	0.0
199118	80714	PBX4	pre-B-cell leukemia transcription factor 4, hox-gene,critical role in embryonic dev	35.6289	0.0
182977	51700	CYB5R2	cytochrome b5 reductase 2	31.5133	0.0
235380	440848	LOC440848	null	31.408	0.0
160343	79589	RNF128	ring finger protein 128	30.8953	0.0
189524	7716	ZNF161	zinc finger protein 161	29.674	0.0
102926	5054	SERPINE1	serpin peptidase inhibitor, clade E (nexin, plasminogen activator inhibitor type 1), member 1	28.571	0.0
205983	84034	EMILIN2	elastin microfibril interfacer 2	26.6749	0.0
118816	4435	CITED1	Cbp/p300-interacting transactivator, with Glu/Asp-rich carboxy-terminal domain, 1	26.324	0.0
137897	51330	TNFRSF12A	tumor necrosis factor receptor superfamily, member 12A	25.5793	0.0
119884	51274	KLF3	Kruppel-like factor 3 (basic)	25.0113	0.0
134692	7076	TIMP1	TIMP metallopeptidase inhibitor 1	24.7935	0.0
192039	3552	IL1A	interleukin 1, alpha	23.1141	0.0
143454	5744	PTHLH	parathyroid hormone-like hormone	21.8936	0.0
221224	null	null	null	21.7567	0.0
129740	116362	RBP7	retinol binding protein 7, cellular	21.6693	0.0
197177	57876	MUC3B	mucin 3B	21.5883	0.0
110709	84824	FCRLM1	Fc receptor-like and mucin-like 1	21.1199	0.0
210487	null	null	null	20.42	0.0
161252	9965	FGF19	fibroblast growth factor 19	20.3748	0.0
108119	8728	ADAM19	ADAM metallopeptidase domain 19 (meltrin beta)	20.1728	0.0
698555	null	null	null	19.9277	0.0
101821	256356	MGC40579	null	19.9044	0.0
141814	387934	LOC387934	null	19.1447	0.0
482016	440947	LOC440947	null	18.3934	0.0
190367	5365|26576	PLXNB3|STK23	plexin B3|serine/threonine kinase 23	18.2435	0.0
196156	3107	HLA-C	major histocompatibility complex, class I, C	18.0564	0.0
158641	112616	CMTM7	CKLF-like MARVEL transmembrane domain containing 7	18.046	0.0
114133	131566	DCBLD2	discoidin, CUB and LCCL domain containing 2	17.4267	0.0
221503	2635	GBP3	guanylate binding protein 3	17.3507	0.0
210378	3996	LLGL1	lethal giant larvae homolog 1 (Drosophila)	17.3323	0.0
696887	388638	LOC388638	null	17.234	0.0
171120	null	null	null	16.9009	0.0
223228	5046	PCSK6	proprotein convertase subtilisin/kexin type 6	16.7956	0.0
147933	84662	GLIS2	GLIS family zinc finger 2	16.6297	1.0869565217391305E-4
235403	null	null	null	16.4892	0.0
166239	null	null	null	16.4378	0.0
162518	2707	GJB3	gap junction protein, beta 3, 31kDa (connexin 31)	16.4078	0.0
222351	5046	PCSK6	proprotein convertase subtilisin/kexin type 6	16.3689	0.0
101498	402628|220832	LOC402628|FABP5L3	fatty acid binding protein 5-like 3	15.5881	0.0
105587	79686	C14orf139	chromosome 14 open reading frame 139	15.5669	0.0
200665	84803	HMFN0839	null	15.193	0.0
118954	3669	ISG20	interferon stimulated exonuclease gene 20kDa	14.9969	0.0
231920	26077	DKFZP434H168	null	14.8954	0.0
170374	10188	TNK2	tyrosine kinase, non-receptor, 2	14.7561	0.0
193551	84735	CNDP1	carnosine dipeptidase 1 (metallopeptidase M20 family)	14.6698	0.0
177518	375061	FAM89A	family with sequence similarity 89, member A	14.6523	0.0
234512	2898	GRIK2	glutamate receptor, ionotropic, kainate 2	14.5554	0.0
186558	442293|442666	LOC442293|LOC442666	null	14.5285	0.0
232355	84629	KIAA1856	null	14.3653	1.0869565217391305E-4
122343	2171	FABP5	fatty acid binding protein 5 (psoriasis-associated)	14.1193	1.0869565217391305E-4
231921	131578	LRRC15	leucine rich repeat containing 15	14.0569	1.0869565217391305E-4
163744	8828	NRP2	neuropilin 2	13.827	0.0
111257	4192	MDK	midkine (neurite growth-promoting factor 2)	13.7225	1.0869565217391305E-4
119484	55970	GNG12	guanine nucleotide binding protein (G protein), gamma 12	13.6996	0.0
147309	169044	COL22A1	collagen, type XXII, alpha 1	13.6363	1.0869565217391305E-4
131473	153020	RASGEF1B	RasGEF domain family, member 1B	13.4596	4.929577464788733E-4
160917	147920	IGFL2	null	13.3993	1.0869565217391305E-4
149051	4825	NKX6-1	NK6 transcription factor related, locus 1 (Drosophila)	13.3949	0.0
209723	4645	MYO5B	myosin VB	13.2185	0.0
162859	8828	NRP2	neuropilin 2	13.2075	0.0
212524	9507	ADAMTS4	ADAM metallopeptidase with thrombospondin type 1 motif, 4	13.1911	0.0
196096	3790	KCNS3	potassium voltage-gated channel, delayed-rectifier, subfamily S, member 3	12.9031	1.0869565217391305E-4
710651	null	null	null	12.822	0.0
195854	null	null	null	12.7952	0.0
186935	5653	KLK6	kallikrein 6 (neurosin, zyme)	12.7395	0.0
141723	null	null	null	12.6769	1.0869565217391305E-4
186670	5216	PFN1	profilin 1	12.6696	1.0869565217391305E-4
101760	null	null	null	12.6336	1.8181818181818183E-4
316129	null	null	null	12.5844	1.0869565217391305E-4
103564	7471	WNT1	wingless-type MMTV integration site family, member 1	12.4588	0.0
196607	284613	CYB561D1	cytochrome b-561 domain containing 1	12.4558	1.0869565217391305E-4
133604	960	CD44	CD44 antigen (homing function and Indian blood group system)	12.3991	1.0869565217391305E-4
208060	5329	PLAUR	plasminogen activator, urokinase receptor	12.3099	1.0869565217391305E-4
357089	null	null	null	12.2437	1.0869565217391305E-4
150658	375612	LHFPL3	lipoma HMGIC fusion partner-like 3	12.1945	1.0869565217391305E-4
109532	84803	HMFN0839	null	12.1388	1.0869565217391305E-4
145588	63910	C20orf59	chromosome 20 open reading frame 59	11.9725	0.0010191082802547772
220055	399789|143153	LOC399789|FLJ31958	null	11.7195	1.0869565217391305E-4
270143	5142	PDE4B	phosphodiesterase 4B, cAMP-specific (phosphodiesterase E4 dunce homolog, Drosophila)	11.6708	1.0869565217391305E-4
103831	10941	UGT2A1	UDP glucuronosyltransferase 2 family, polypeptide A1	11.5547	1.0869565217391305E-4
125410	345651	DKFZp686D0972	null	11.3649	1.8181818181818183E-4
125572	1588	CYP19A1	cytochrome P450, family 19, subfamily A, polypeptide 1	11.3306	1.8181818181818183E-4
122004	94235	GNG8	guanine nucleotide binding protein (G protein), gamma 8	11.2561	1.8181818181818183E-4
151787	388677	NOTCH2NL	Notch homolog 2 (Drosophila) N-terminal like	11.1186	1.0869565217391305E-4
182100	2819	GPD1	glycerol-3-phosphate dehydrogenase 1 (soluble)	11.114	1.0869565217391305E-4
198473	3135	HLA-G	HLA-G histocompatibility antigen, class I, G	11.0914	1.8181818181818183E-4
152509	140738	TMEM37	transmembrane protein 37	11.0543	4.929577464788733E-4
191335	2171	FABP5	fatty acid binding protein 5 (psoriasis-associated)	10.9656	3.2E-4
233795	null	null	null	10.9131	1.0869565217391305E-4
236245	null	null	null	10.8962	1.8181818181818183E-4
165281	374500	THSD1P	thrombospondin, type I, domain containing 1 pseudogene	10.874	1.8181818181818183E-4
143443	2788	GNG7	guanine nucleotide binding protein (G protein), gamma 7	10.7782	1.0869565217391305E-4
231656	null	null	null	10.7498	1.8181818181818183E-4
114122	55970	GNG12	guanine nucleotide binding protein (G protein), gamma 12	10.699	1.8181818181818183E-4
109132	4099	MAG	myelin associated glycoprotein	10.6693	1.8181818181818183E-4
183965	8754	ADAM9	ADAM metallopeptidase domain 9 (meltrin gamma)	10.6646	1.8181818181818183E-4
205607	2171	FABP5	fatty acid binding protein 5 (psoriasis-associated)	10.6607	1.8181818181818183E-4
125088	283212	FLJ33790	null	10.6222	1.8181818181818183E-4
233306	402716	LOC402716	null	10.514	1.8181818181818183E-4
223834	null	null	null	10.505	2.564102564102564E-4
214309	3707	ITPKB	inositol 1,4,5-trisphosphate 3-kinase B	10.4627	1.8181818181818183E-4
228243	353088	ZNF429	zinc finger protein 429	10.2013	3.2E-4
149228	552900	BOLA2	bolA-like 2 (E. coli)	10.1895	1.8181818181818183E-4
173748	590	BCHE	butyrylcholinesterase	10.1417	1.8181818181818183E-4
110014	7436	VLDLR	very low density lipoprotein receptor	10.1094	3.2E-4
197134	null	null	null	10.0825	3.90625E-4
168129	5090	PBX3	pre-B-cell leukemia transcription factor 3	10.0574	1.8181818181818183E-4
541722	null	null	null	10.0433	2.564102564102564E-4
224727	285590	KIAA1295	KIAA1295	9.94563	2.564102564102564E-4
167300	6091	ROBO1	roundabout, axon guidance receptor, homolog 1 (Drosophila)	9.85655	2.564102564102564E-4
164835	760	CA2	carbonic anhydrase II	9.84024	2.564102564102564E-4
175170	9214	FAIM3	Fas apoptotic inhibitory molecule 3	9.79591	2.564102564102564E-4
210819	55974	RAG1AP1	recombination activating gene 1 activating protein 1	9.67865	3.2E-4
144600	7980	TFPI2	tissue factor pathway inhibitor 2	9.58434	5.517241379310345E-4
190113	null	null	null	9.54221	4.929577464788733E-4
133590	2953	GSTT2	glutathione S-transferase theta 2	9.52721	2.564102564102564E-4
230582	null	null	null	9.49925	8.552631578947369E-4
176706	79946	C10orf95	chromosome 10 open reading frame 95	9.42396	4.580152671755725E-4
197126	5271	SERPINB8	serpin peptidase inhibitor, clade B (ovalbumin), member 8	9.35753	3.2E-4
219835	10655	DMRT2	doublesex and mab-3 related transcription factor 2	9.22962	3.2E-4
216725	10157	AASS	aminoadipate-semialdehyde synthase	9.2264	3.2E-4
174736	7425	VGF	VGF nerve growth factor inducible	9.1173	0.0012280701754385965
166587	9077	DIRAS3	DIRAS family, GTP-binding RAS-like 3	9.11091	7.38255033557047E-4
219985	7675	ZNF121	zinc finger protein 121 (clone ZHC32)	9.02809	4.929577464788733E-4
101269	3293	HSD17B3	hydroxysteroid (17-beta) dehydrogenase 3	9.00881	3.90625E-4
185319	51226	COPZ2	coatomer protein complex, subunit zeta 2	9.00495	3.2E-4
104447	2346	FOLH1	folate hydrolase (prostate-specific membrane antigen) 1	8.94855	4.580152671755725E-4
159842	9209	LRRFIP2	leucine rich repeat (in FLII) interacting protein 2	8.90826	4.929577464788733E-4
188871	5783	PTPN13	protein tyrosine phosphatase, non-receptor type 13 (APO-1/CD95 (Fas)-associated phosphatase)	8.878	4.929577464788733E-4
229720	null	null	null	8.87403	4.580152671755725E-4
160147	441208	LOC441208	null	8.79142	5.517241379310345E-4
154193	null	null	null	8.76057	0.0010191082802547772
172392	136895	C7orf31	chromosome 7 open reading frame 31	8.67727	6.802721088435375E-4
164455	null	null	null	8.61212	4.929577464788733E-4
128474	80705	TSGA10	testis specific, 10	8.60635	5.517241379310345E-4
211942	51660	BRP44L	brain protein 44-like	8.60555	4.929577464788733E-4
544258	null	null	null	8.51351	4.929577464788733E-4
340385	null	null	null	8.50103	4.929577464788733E-4
113795	6357	CCL13	chemokine (C-C motif) ligand 13	8.49644	0.0010559006211180125
194263	441617	LOC441617	null	8.46357	0.0010714285714285715
181218	56882	CDC42SE1	CDC42 small effector 1	8.40577	4.929577464788733E-4
135410	55198	DIP13B	null	8.37173	9.090909090909092E-4
211045	375061	FAM89A	family with sequence similarity 89, member A	8.37148	0.0010559006211180125
192570	152503	SH3D19	null	8.37019	7.947019867549669E-4
186645	57709	SLC7A14	solute carrier family 7 (cationic amino acid transporter, y+ system), member 14	8.35347	6.802721088435375E-4
113598	1360	CPB1	carboxypeptidase B1 (tissue)	8.33432	0.0010714285714285715
153870	23682	RAB38	RAB38, member RAS oncogene family	8.32279	0.0013142857142857144
181955	50846	DHH	desert hedgehog homolog (Drosophila)	8.3204	9.090909090909092E-4
228249	254827	NAALADL2	N-acetylated alpha-linked acidic dipeptidase-like 2	8.19711	7.947019867549669E-4
139889	84692	NYD-SP17	null	8.18924	0.002074688796680498
191933	51336	LOC51336	null	8.11365	0.0014720812182741115
148158	441140	FLJ45422	null	8.0474	0.0010559006211180125
100826	305|302	ANXA2P3|ANXA2	annexin A2 pseudogene 3|annexin A2	8.01467	0.0014720812182741115
210850	null	null	null	7.9968	0.0013559322033898304
189872	null	null	null	7.99245	7.38255033557047E-4
141824	55013	FLJ20647	null	7.98264	0.0013559322033898304
171388	124093	FLJ34512	null	7.9721	0.0010714285714285715
196301	238	ALK	anaplastic lymphoma kinase (Ki-1)	7.96535	0.0010714285714285715
234255	null	null	null	7.95319	0.0010191082802547772
160960	7295	TXN	thioredoxin	7.92847	0.0010714285714285715
227679	9589	WTAP	Wilms tumor 1 associated protein	7.90653	0.0014720812182741115
235098	285048	MGC40574	null	7.90041	0.002074688796680498
203952	10362	HMG20B	high-mobility group 20B	7.88841	0.0014054054054054054
192149	null	null	null	7.88518	0.0014054054054054054
211586	63904	DUSP21	dual specificity phosphatase 21	7.88304	0.0014720812182741115
135048	55437	ALS2CR2	amyotrophic lateral sclerosis 2 (juvenile) chromosome region, candidate 2	7.86196	0.0014054054054054054
149099	6840	SVIL	supervillin	7.84055	0.0014720812182741115
163534	23412	COMMD3	COMM domain containing 3	7.79589	0.0011242603550295858
133993	402709|346521	LOC402709|LOC346521	null	7.79486	0.0010714285714285715
185687	467	ATF3	activating transcription factor 3	7.78611	0.0014054054054054054
162862	53838	C11orf24	chromosome 11 open reading frame 24	7.76725	0.0012280701754385965
165482	22943	DKK1	dickkopf homolog 1 (Xenopus laevis)	7.7337	0.002620967741935484
197839	9467	SH3BP5	SH3-domain binding protein 5 (BTK-associated)	7.71482	0.0014054054054054054
180305	197021	LCTL	lactase-like	7.70379	0.0014054054054054054
110576	23429	RYBP	RING1 and YY1 binding protein	7.70136	0.0014516129032258066
109533	220	ALDH1A3	aldehyde dehydrogenase 1 family, member A3	7.60867	0.0014054054054054054
191463	219931	TPCN2	two pore segment channel 2	7.60567	0.0014720812182741115
202882	586	BCAT1	branched chain aminotransferase 1, cytosolic	7.60093	0.0013142857142857144
137281	829	CAPZA1	capping protein (actin filament) muscle Z-line, alpha 1	7.5857	0.0014054054054054054
175839	55974	RAG1AP1	recombination activating gene 1 activating protein 1	7.58346	0.0014720812182741115
109181	158471	C9orf65	chromosome 9 open reading frame 65	7.57888	0.0016176470588235294
179899	961	CD47	CD47 antigen (Rh-related antigen, integrin-associated signal transducer)	7.56619	0.001507537688442211
119244	440197	LOC440197	null	7.56105	0.0010714285714285715
132704	null	null	null	7.54344	0.001507537688442211
192795	91614	LOC91614	null	7.54328	0.0016176470588235294
188996	51778	MYOZ2	myozenin 2	7.54152	0.0018483412322274882
228091	219638	LOC219638	null	7.53803	0.0013142857142857144
175254	390423	ARF4P3	ADP-ribosylation factor 4 pseudogene 3	7.53581	0.0014720812182741115
119453	6781	STC1	stanniocalcin 1	7.50307	0.0041391941391941385
231746	null	null	null	7.47552	0.0013142857142857144
701442	441442	LOC441442	null	7.45495	0.0017391304347826085
204137	51018	CGI-115	null	7.44562	0.0014720812182741115
547009	375790	AGRN	agrin	7.43997	0.0018483412322274882
151218	219557	MGC26647	null	7.4224	0.002074688796680498
114843	23545	ATP6V0A2	ATPase, H+ transporting, lysosomal V0 subunit a isoform 2	7.41982	0.0016176470588235294
142028	150159	LOC150159	null	7.3861	0.0014720812182741115
151422	null	null	null	7.38207	0.0017391304347826085
131603	153769	SH3RF2	SH3 domain containing ring finger 2	7.33461	0.002074688796680498
190473	200916	RPL22L1	ribosomal protein L22-like 1	7.3178	0.0017788461538461539
184793	928	CD9	CD9 antigen (p24)	7.30652	0.0017073170731707317
220286	170692	ADAMTS18	ADAM metallopeptidase with thrombospondin type 1 motif, 18	7.28105	0.0014720812182741115
147917	132228	FLJ38608	null	7.27224	0.0016176470588235294
141574	123920	CMTM3	CKLF-like MARVEL transmembrane domain containing 3	7.25841	0.002072072072072072
189715	137209	ZNF572	zinc finger protein 572	7.25525	3.90625E-4
134408	55914	ERBB2IP	erbb2 interacting protein	7.21519	0.002072072072072072
199817	151651	EFHB	EF-hand domain family, member B	7.20913	0.002976190476190476
166278	196	AHR	aryl hydrocarbon receptor	7.19495	0.002018348623853211
224920	null	null	null	7.17871	0.0016176470588235294
236233	null	null	null	7.17632	0.0018483412322274882
234816	null	null	null	7.16414	0.002074688796680498
184730	25825	BACE2	beta-site APP-cleaving enzyme 2	7.15818	0.002074688796680498
218472	56133	PCDHB2	protocadherin beta 2	7.14342	0.002018348623853211
176083	347735	SERINC2	serine incorporator 2	7.13314	0.002295081967213115
141874	11013	TMSL8	thymosin-like 8	7.08205	0.002018348623853211
161831	2587	GALR1	galanin receptor 1	7.07399	0.0025203252032520323
180933	null	null	null	7.06544	0.002074688796680498
163290	253190|94009	SERHL2|SERHL	serine hydrolase-like 2|serine hydrolase-like	7.06355	0.002074688796680498
231707	80055	PGAP1	null	7.0596	0.002074688796680498
209146	23302	KIAA0523	null	7.05022	0.002072072072072072
153858	null	null	null	7.04118	0.002295081967213115
137290	79134	FAM11B	family with sequence similarity 11, member B	7.03351	0.002072072072072072
107949	56164	STK31	serine/threonine kinase 31	6.98424	0.0019339622641509433
105937	29095	ORMDL2	ORM1-like 2 (S. cerevisiae)	6.97279	0.002018348623853211
233272	null	null	null	6.96694	0.002018348623853211
195655	22800	RRAS2	related RAS viral (r-ras) oncogene homolog 2	6.95134	0.003371647509578544
176352	65010	SLC26A6	solute carrier family 26, member 6	6.9389	0.002074688796680498
140429	858	CAV2	caveolin 2	6.93308	0.003122529644268775
175860	80739	C6orf25	chromosome 6 open reading frame 25	6.92326	0.0036567164179104475
232363	286006	FLJ39575	null	6.91474	0.002018348623853211
135929	79053	ALG8	asparagine-linked glycosylation 8 homolog (yeast, alpha-1,3-glucosyltransferase)	6.91279	0.002074688796680498
110811	29068	BTBD15	BTB (POZ) domain containing 15	6.87582	0.0032684824902723736
193194	22832	C6orf84	chromosome 6 open reading frame 84	6.87442	0.002074688796680498
115384	55556	ENOSF1	enolase superfamily member 1	6.83672	0.002074688796680498
116212	10577	NPC2	Niemann-Pick disease, type C2	6.83424	0.002295081967213115
218433	152048	FLJ31715	null	6.81822	0.0026907630522088354
102393	null	null	null	6.81454	0.003777777777777778
219722	10630	PDPN	podoplanin	6.81385	0.004861111111111111
187699	10512	SEMA3C	sema domain, immunoglobulin domain (Ig), short basic domain, secreted, (semaphorin) 3C	6.76128	0.0032684824902723736
148545	81848	SPRY4	sprouty homolog 4 (Drosophila)	6.75117	0.003346153846153846
134967	441068	LOC441068	null	6.72515	0.002074688796680498
187011	11221	DUSP10	dual specificity phosphatase 10	6.71709	0.002948207171314741
223759	9145	SYNGR1	synaptogyrin 1	6.71621	0.00292
111164	203245	C9orf90	chromosome 9 open reading frame 90	6.70968	0.004239130434782608
151502	null	null	null	6.69539	0.0010559006211180125
163850	9200	PTPLA	protein tyrosine phosphatase-like (proline instead of catalytic arginine), member A	6.67034	0.002074688796680498
228234	23545	ATP6V0A2	ATPase, H+ transporting, lysosomal V0 subunit a isoform 2	6.65775	0.0032684824902723736
194602	388279	LOC388279	null	6.6539	0.003446969696969697
174151	84301	DDI2	DDI1, DNA-damage inducible 1, homolog 2 (S. cerevisiae)	6.64468	0.003435114503816794
710586	57798	GATAD1	GATA zinc finger domain containing 1	6.64299	0.002074688796680498
232433	null	null	null	6.59574	0.002074688796680498
188528	10631	POSTN	periostin, osteoblast specific factor	6.59403	0.005892255892255892
196524	25879	WDSOF1	WD repeats and SOF1 domain containing	6.57835	0.0025506072874493927
153759	null	null	null	6.56522	0.0042652329749103945
144531	79992	C6orf59	chromosome 6 open reading frame 59	6.54164	0.0023673469387755102
174516	153733	MGC39633	null	6.5281	0.0034962406015037594
231998	154442	C6orf112	chromosome 6 open reading frame 112	6.52278	0.003754646840148699
134064	null	null	null	6.51327	0.0034962406015037594
159482	23643	LY96	lymphocyte antigen 96	6.49516	0.005017182130584192
115874	389352	LOC389352	null	6.49426	0.003446969696969697
200220	388746	LOC388746	null	6.48189	0.003346153846153846
103975	4821	NKX2-2	NK2 transcription factor related, locus 2 (Drosophila)	6.47877	0.004007352941176471
207375	115817	DHRS1	dehydrogenase/reductase (SDR family) member 1	6.47862	0.0036567164179104475
119405	55159	RFWD3	ring finger and WD repeat domain 3	6.45874	0.004160583941605839
234385	null	null	null	6.42063	0.005017182130584192
147978	157638	FAM84B	family with sequence similarity 84, member B	6.36958	0.0041818181818181815
200418	11273	ATXN2L	ataxin 2-like	6.36465	0.005324232081911263
191357	55248	C1orf75	chromosome 1 open reading frame 75	6.35599	0.004519572953736655
157638	533	ATP6V0B	ATPase, H+ transporting, lysosomal 21kDa, V0 subunit c''	6.35365	0.004861111111111111
173899	11046	SLC35D2	solute carrier family 35, member D2	6.35122	0.004542253521126761
114043	124685	LOC124685	null	6.31559	0.004542253521126761
136069	null	null	null	6.30734	0.003800738007380074
236061	null	null	null	6.27134	0.0042652329749103945
205027	779	CACNA1S	calcium channel, voltage-dependent, L type, alpha 1S subunit	6.25701	0.002074688796680498
156016	219699	UNC5B	unc-5 homolog B (C. elegans)	6.22913	0.005408163265306123
150602	374454	KRT1B	keratin 1B	6.19826	0.004542253521126761
170705	388512	FLJ45910	null	6.16648	0.006245847176079734
131288	null	null	null	6.14242	0.004861111111111111
111907	1004	CDH6	cadherin 6, type 2, K-cadherin (fetal kidney)	6.13807	0.005457627118644068
218534	90381	C15orf42	chromosome 15 open reading frame 42	6.09853	0.005239726027397261
191811	null	null	null	6.0931	0.006775244299674268
288015	23004	KIAA0825	null	6.08153	0.002074688796680498
232054	null	null	null	6.07891	0.004701754385964913
114366	56899	EB-1	null	6.07616	0.00631578947368421
131965	284361	LOC284361	null	6.04645	0.0062913907284768205
184709	84504	NKX6-2	NK6 transcription factor related, locus 2 (Drosophila)	6.04576	0.0042652329749103945
119026	54677	CROT	carnitine O-octanoyltransferase	6.03877	0.0032684824902723736
233407	null	null	null	6.0371	0.006601307189542484
103301	64285	RHBDF1	rhomboid family 1 (Drosophila)	6.01776	0.007757009345794394
158739	2803	GOLGA4	golgi autoantigen, golgin subfamily a, 4	6.01727	0.005973154362416107
236204	null	null	null	6.01257	0.006524590163934426
151792	4072	TACSTD1	tumor-associated calcium signal transducer 1	5.99727	0.005017182130584192
190056	1075	CTSC	cathepsin C	5.98961	0.009237536656891495
154428	1409	CRYAA	crystallin, alpha A	5.98916	0.006233333333333334
209780	79573	TTC13	tetratricopeptide repeat domain 13	5.98138	0.0063036303630363034
158269	7157	TP53	tumor protein p53 (Li-Fraumeni syndrome)	5.97327	0.009198813056379823
209540	302	ANXA2	annexin A2	5.96369	0.008982035928143712
142739	null	null	null	5.95425	0.006990291262135922
108284	1525	CXADR	coxsackie virus and adenovirus receptor	5.9493	0.007484076433121019
193064	3624	INHBA	inhibin, beta A (activin A, activin AB alpha polypeptide)	5.94892	0.00731629392971246
133305	null	null	null	5.94251	0.007523809523809524
211010	11339	OIP5	Opa interacting protein 5	5.93958	0.00717948717948718
229459	null	null	null	5.9204	0.007539432176656152
208652	52	ACP1	acid phosphatase 1, soluble	5.90989	0.003346153846153846
124848	3037	HAS2	hyaluronan synthase 2	5.87661	0.007757009345794394
183335	55166	C6orf139	chromosome 6 open reading frame 139	5.86595	0.0071704180064308684
103259	null	null	null	5.86433	0.006233333333333334
202499	1411	CRYBA1	crystallin, beta A1	5.85842	0.009331395348837208
154852	22941	SHANK2	SH3 and multiple ankyrin repeat domains 2	5.85127	0.00698051948051948
124956	152815	THAP6	THAP domain containing 6	5.84116	0.007531645569620253
120578	563	AZGP1	alpha-2-glycoprotein 1, zinc	5.82284	0.008795180722891566
182454	79791	FBXO31	F-box protein 31	5.80353	0.008606060606060605
220138	51752	ARTS-1	null	5.80295	0.009627507163323782
164313	6522	SLC4A2	solute carrier family 4, anion exchanger, member 2 (erythrocyte membrane protein band 3-like 1)	5.80094	0.008323170731707318
716464	4327	MMP19	matrix metallopeptidase 19	5.79401	0.009298245614035089
192219	null	null	null	5.78618	0.008323170731707318
187967	387680|253725	RP11-56A21.1|FAM21C	family with sequence similarity 21, member C	5.77873	0.009235294117647059
209809	11177	BAZ1A	bromodomain adjacent to zinc finger domain, 1A	5.76837	0.008055555555555555
702447	null	null	null	5.76239	0.005892255892255892
212680	7077	TIMP2	TIMP metallopeptidase inhibitor 2	5.75063	0.00768025078369906
120692	1595	CYP51A1	cytochrome P450, family 51, subfamily A, polypeptide 1	5.74996	0.007925696594427245
546948	null	null	null	5.74515	0.0071704180064308684
234758	284454	LOC284454	null	5.73015	0.008948948948948949
151864	55775	TDP1	tyrosyl-DNA phosphodiesterase 1	5.73012	0.009104477611940298
101404	131076	LOC131076	null	5.71527	0.009198813056379823
233511	null	null	null	5.71028	0.009568965517241379
213228	null	null	null	5.69332	0.008328267477203648
181792	1755	DMBT1	deleted in malignant brain tumors 1	5.67746	0.007919254658385092
173211	780	DDR1	discoidin domain receptor family, member 1	5.66972	0.009568965517241379
227600	56099	PCDHGB7	protocadherin gamma subfamily B, 7	5.66784	0.009235294117647059
226878	5271	SERPINB8	serpin peptidase inhibitor, clade B (ovalbumin), member 8	5.65481	0.009568965517241379
115907	1997	ELF1	E74-like factor 1 (ets domain transcription factor)	5.6434	0.009478260869565217
231065	null	null	null	5.64223	0.009235294117647059
214504	272	AMPD3	adenosine monophosphate deaminase (isoform E)	5.60454	0.009771428571428572
102353	null	null	null	5.58516	0.008184615384615386
188877	9134	CCNE2	cyclin E2	5.56797	0.007547169811320755
142706	null	null	null	5.56213	0.009829059829059829
199722	348807	CCDC37	coiled-coil domain containing 37	5.55373	0.00867069486404834
125250	128853	DUSP15	dual specificity phosphatase 15	5.53976	0.009331395348837208
107828	8781	PSPHL	phosphoserine phosphatase-like	5.4574	0.008323170731707318
216475	null	null	null	5.19702	0.004519572953736655

## Sheet: FDR 1% down
Supplementary Table S1:
ID_REF microarray	Entrez Gene ID	Gene Symbol	Gene name	Fold Change	q-value
176228	57447	NDRG2	NDRG family member 2	0.0453391	0.000446927
207590	7123	CLEC3B	C-type lectin domain family 3, member B	0.0455681	0.000424929
199478	114815	SORCS1	sortilin-related VPS10 domain containing receptor 1	0.0457654	0.000424929
154399	29	ABR	active BCR-related gene	0.0459231	0.000446927
109711	7164	TPD52L1	tumor protein D52-like 1	0.0464529	0.000446927
195175	null	null	null	0.0466365	0.000446927
176499	9751	SNPH	syntaphilin	0.0468232	0.000472222
195499	2296	FOXC1	forkhead box C1	0.0468425	0.000487805
177124	126282	TNFAIP8L1	tumor necrosis factor, alpha-induced protein 8-like 1	0.0468997	0.000472222
178184	25837	RAB26	RAB26, member RAS oncogene family	0.0469412	0.000487805
198222	9746	CLSTN3	calsyntenin 3	0.0474499	0.000446927
145359	10529	NEBL	nebulette	0.0477085	0.000487805
133657	56924	PAK6	p21(CDKN1A)-activated kinase 6	0.0478522	0.000487805
128992	3075	CFH	complement factor H	0.048257	0.000487805
185996	81563	C1orf21	chromosome 1 open reading frame 21	0.0482626	0.000513514
107499	22898	DENND3	DENN/MADD domain containing 3	0.0486374	0.000487805
216357	4057	LTF	lactotransferrin	0.0488954	0.000487805
228255	null	null	null	0.0490227	0.00061008
194837	55638	FLJ20366	null	0.0494179	0.000629921
100111	5650	KLK7	kallikrein 7 (chymotryptic, stratum corneum)	0.049454	0.000487805
194567	55061	SUSD4	sushi domain containing 4	0.0496834	0.000487805
202796	3625	INHBB	inhibin, beta B (activin AB beta polypeptide)	0.0498199	0.000652742
185378	51440	HPCAL4	hippocalcin like 4	0.0500546	0.000666667
232317	442647	LOC442647	null	0.0500878	0.00061008
174214	51751	HIGD1B	HIG1 domain family, member 1B	0.0502184	0.000629921
129587	83733	SLC25A18	solute carrier family 25 (mitochondrial carrier), member 18	0.0504418	0.000666667
201951	2122	EVI1	ecotropic viral integration site 1	0.0506987	0.000566038
101126	55294	FBXW7	F-box and WD-40 domain protein 7 (archipelago homolog, Drosophila)	0.0507694	0.00061008
137251	54438	GFOD1	glucose-fructose oxidoreductase domain containing 1	0.050943	0.00061008
147448	1050	CEBPA	CCAAT/enhancer binding protein (C/EBP), alpha	0.0509645	0.000666667
107810	3251	HPRT1	hypoxanthine phosphoribosyltransferase 1 (Lesch-Nyhan syndrome)	0.0511051	0.000652742
146706	55074	OXR1	oxidation resistance 1	0.051545	0.000629921
132032	72	ACTG2	actin, gamma 2, smooth muscle, enteric	0.0516117	0.000666667
198391	7049	TGFBR3	transforming growth factor, beta receptor III (betaglycan, 300kDa)	0.0517291	0.000629921
177289	78997	GDAP1L1	ganglioside-induced differentiation-associated protein 1-like 1	0.0518065	0.00061008
114670	9934	P2RY14	purinergic receptor P2Y, G-protein coupled, 14	0.0519635	0.000666667
111739	165679	ADMP	null	0.0523619	0.000734177
108266	53405	CLIC5	chloride intracellular channel 5	0.0524059	0.000666667
125479	1620	DBC1	deleted in bladder cancer 1	0.0529733	0.000734177
232265	null	null	null	0.0530898	0.000738916
209986	4599	MX1	myxovirus (influenza virus) resistance 1, interferon-inducible protein p78 (mouse)	0.0530949	0.000738916
281755	283588	LOC283588	null	0.0532054	0.000666667
123185	7148	TNXB	tenascin XB	0.0532949	0.000734177
613264	390616	LOC390616	null	0.0533949	0.000738916
205375	195814	RDHE2	null	0.0534917	0.000738916
201975	9865	KIAA0644	null	0.0535557	0.00061008
213481	3055	HCK	hemopoietic cell kinase	0.0535881	0.000738916
137888	140679	SLC32A1	solute carrier family 32 (GABA vesicular transporter), member 1	0.0536178	0.000738916
206612	54922	RASIP1	Ras interacting protein 1	0.0537852	0.000738916
154674	null	null	null	0.0537918	0.000738916
228781	null	null	null	0.0542101	0.000799031
210598	1534	CYB561	cytochrome b-561	0.0543413	0.000799031
156433	8436	SDPR	serum deprivation response (phosphatidylserine binding protein)	0.0543495	0.000761671
228457	null	null	null	0.0544262	0.000734177
183356	8424	BBOX1	butyrobetaine (gamma), 2-oxoglutarate dioxygenase (gamma-butyrobetaine hydroxylase) 1	0.0545272	0.000738916
172513	5064	PALM	paralemmin	0.0545421	0.000883055
107957	25840	DKFZP586A0522	null	0.0546363	0.000799031
121307	25834	GNTIVH	null	0.0549025	0.000780488
204811	9378	NRXN1	neurexin 1	0.0549999	0.000883055
125309	116441	TM4SF18	transmembrane 4 L six family member 18	0.0551622	0.000909091
132934	null	null	null	0.0552448	0.000734177
116571	844	CASQ1	calsequestrin 1 (fast-twitch, skeletal muscle)	0.0553977	0.000883055
224983	55752	01,09,2011	septin 11	0.0559099	0.000780488
115500	26050	SLITRK5	SLIT and NTRK-like family, member 5	0.0559244	0.000883055
189556	286183	FAM77D	family with sequence similarity 77, member D	0.0560495	0.000892449
201675	5745	PTHR1	parathyroid hormone receptor 1	0.056115	0.000892449
107073	84152	PPP1R1B	protein phosphatase 1, regulatory (inhibitor) subunit 1B (dopamine and cAMP regulated phosphoprotein, DARPP-32)	0.0561321	0.000892449
215326	2823	GPM6A	glycoprotein M6A	0.0562281	0.000909091
197668	5141	PDE4A	phosphodiesterase 4A, cAMP-specific (phosphodiesterase E2 dunce homolog, Drosophila)	0.0563303	0.000892449
136033	79772	MCTP1	multiple C2 domains, transmembrane 1	0.0563731	0.000909091
158921	440073	IQSEC3	IQ motif and Sec7 domain 3	0.056456	0.000892449
144577	84688	C9orf24	chromosome 9 open reading frame 24	0.0564731	0.000843373
187128	5080	PAX6	paired box gene 6 (aniridia, keratitis)	0.0566635	0.000892449
182279	5243	ABCB1	ATP-binding cassette, sub-family B (MDR/TAP), member 1	0.0566806	0.000892449
144373	23205	ACSBG1	acyl-CoA synthetase bubblegum family member 1	0.0567067	0.000892449
171197	26095	RP11-142I17,1	null	0.0567228	0.000738916
133505	9413	C9orf61	chromosome 9 open reading frame 61	0.0567662	0.000909091
145191	50861	STMN3	stathmin-like 3	0.0567843	0.000892449
182906	6674	SPAG1	sperm associated antigen 1	0.0569819	0.000892449
158964	23025	UNC13A	unc-13 homolog A (C, elegans)	0.0570211	0.000738916
198324	null	null	null	0.0573016	0.000892449
189259	null	null	null	0.0574627	0.000892449
209426	9308	CD83	CD83 antigen (activated B lymphocytes, immunoglobulin superfamily)	0.0574744	0.000909091
184748	154790	CLEC2L	C-type lectin domain family 2, member L	0.0574886	0.000892449
138890	5493	PPL	periplakin	0.0575336	0.000892449
165750	25854	DKFZP564J102	null	0.0576027	0.000927152
198319	5413	01,09,2005	septin 5	0.0576628	0.000909091
135930	64094	SMOC2	SPARC related modular calcium binding 2	0.0576843	0.000892449
167571	64854	USP46	ubiquitin specific peptidase 46	0.0577245	0.000780488
173234	1346	COX7A1	cytochrome c oxidase subunit VIIa polypeptide 1 (muscle)	0.0577734	0.000892449
190032	718	C3	complement component 3	0.0578212	0.000909091
108579	56920	SEMA3G	sema domain, immunoglobulin domain (Ig), short basic domain, secreted, (semaphorin) 3G	0.0579046	0.000909091
199711	null	null	null	0.0580397	0.000909091
166432	23057	NMNAT2	nicotinamide nucleotide adenylyltransferase 2	0.0581012	0.000909091
107737	3782	KCNN3	potassium intermediate/small conductance calcium-activated channel, subfamily N, member 3	0.0581909	0.000950324
110560	6508	SLC4A3	solute carrier family 4, anion exchanger, member 3	0.0583261	0.000987124
212752	818	CAMK2G	calcium/calmodulin-dependent protein kinase (CaM kinase) II gamma	0.0583743	0.000936819
162589	10633	RRP22	null	0.0583944	0.000843373
142722	6866	TAC3	tachykinin 3 (neuromedin K, neurokinin beta)	0.058537	0.000892449
124744	1960	EGR3	early growth response 3	0.0585644	0.000950324
132722	9718	ECE2	endothelin converting enzyme 2	0.0586787	0.000936819
228907	null	null	null	0.058929	0.000909091
162380	1016	CDH18	cadherin 18, type 2	0.0590245	0.000936819
121840	1906	EDN1	endothelin 1	0.0591224	0.000909091
174881	26112	DKFZP434C171	null	0.0591839	0.000909091
106266	221687	RNF182	ring finger protein 182	0.0592547	0.0010352
115632	8913	CACNA1G	calcium channel, voltage-dependent, alpha 1G subunit	0.0594089	0.00102725
196991	340542	NGFRAP1L1	NGFRAP1-like 1	0.0597266	0.000936819
184984	3714	JAG2	jagged 2	0.0597437	0.000950324
141635	25928	SOSTDC1	sclerostin domain containing 1	0.0600282	0.000892449
124380	4958	OMD	osteomodulin	0.0601192	0.000987124
174447	54704	PPM2C	protein phosphatase 2C, magnesium-dependent, catalytic subunit	0.0602775	0.00102725
230234	9355	LHX2	LIM homeobox 2	0.0603236	0.00102725
120791	115677	NOSTRIN	nitric oxide synthase trafficker	0.0603922	0.000987124
199976	64115	C10orf54	chromosome 10 open reading frame 54	0.0606378	0.00102345
134996	null	null	null	0.0607067	0.000936819
217778	200407	CREG2	cellular repressor of E1A-stimulated genes 2	0.0609023	0.00102725
153653	84867	PTPN5	protein tyrosine phosphatase, non-receptor type 5 (striatum-enriched)	0.0610317	0.000950324
201876	null	null	null	0.0610503	0.00102725
158655	84417	ECRG4	null	0.0610893	0.000936819
208504	79698	ZMAT4	zinc finger, matrin type 4	0.0611108	0.00102345
153496	9172	MYOM2	myomesin (M-protein) 2, 165kDa	0.0611518	0.00102725
100052	57172	CAMK1G	calcium/calmodulin-dependent protein kinase IG	0.0613159	0.000909091
228858	null	null	null	0.0615176	0.00102345
168826	9066	SYT7	synaptotagmin VII	0.0615451	0.0010352
203079	2624	GATA2	GATA binding protein 2	0.061628	0.0010352
213674	783	CACNB2	calcium channel, voltage-dependent, beta 2 subunit	0.0618921	0.000927152
185083	309	ANXA6	annexin A6	0.0620543	0.00104508
212998	9856	KIAA0319	KIAA0319	0.0620908	0.0010352
207317	57619	SHRM	null	0.0622757	0.0011245
111079	11326	VSIG4	V-set and immunoglobulin domain containing 4	0.0624799	0.00102725
205721	23229	ARHGEF9	Cdc42 guanine nucleotide exchange factor (GEF) 9	0.0625781	0.00104508
106993	23105	FSTL4	follistatin-like 4	0.0625902	0.0011245
167635	445	ASS	argininosuccinate synthetase	0.0627659	0.00118343
146302	5026	P2RX5	purinergic receptor P2X, ligand-gated ion channel, 5	0.0627926	0.0011245
181366	119	ADD2	adducin 2 (beta)	0.0628303	0.00114851
205172	84699	CREB3L3	cAMP responsive element binding protein 3-like 3	0.0628487	0.0010352
176886	3635	INPP5D	inositol polyphosphate-5-phosphatase, 145kDa	0.0628887	0.0010352
149434	6812	STXBP1	syntaxin binding protein 1	0.0629336	0.00106339
162405	8470	SORBS2	sorbin and SH3 domain containing 2	0.0632876	0.0011245
123381	3479	IGF1	insulin-like growth factor 1 (somatomedin C)	0.0633954	0.00114851
210314	9882	TBC1D4	TBC1 domain family, member 4	0.0633959	0.00111336
191524	491	ATP2B2	ATPase, Ca++ transporting, plasma membrane 2	0.0636808	0.00114851
121402	10974	C10orf116	chromosome 10 open reading frame 116	0.0637153	0.00129344
202116	2262	GPC5	glypican 5	0.0637536	0.00114851
123908	7412	VCAM1	vascular cell adhesion molecule 1	0.063788	0.0015019
202785	54518	APBB1IP	amyloid beta (A4) precursor protein-binding, family B, member 1 interacting protein	0.0638901	0.00108163
102421	63974	NEUROD6	neurogenic differentiation 6	0.0640579	0.00119608
133387	284424	C19orf30	chromosome 19 open reading frame 30	0.0640679	0.0010998
207413	3815	KIT	v-kit Hardy-Zuckerman 4 feline sarcoma viral oncogene homolog	0.0642481	0.00104508
125615	27239	GPR162	G protein-coupled receptor 162	0.0643283	0.00119608
147539	10891	PPARGC1A	peroxisome proliferative activated receptor, gamma, coactivator 1, alpha	0.0644127	0.00123047
143249	54715	A2BP1	null	0.0645109	0.00114851
123810	2562	GABRB3	gamma-aminobutyric acid (GABA) A receptor, beta 3	0.0645255	0.00104508
235047	null	null	null	0.0646432	0.00130769
191065	6000	RGS7	regulator of G-protein signalling 7	0.0646729	0.00114851
206254	3354	HTR1E	5-hydroxytryptamine (serotonin) receptor 1E	0.0646761	0.00125969
151651	1512	CTSH	cathepsin H	0.0647601	0.00123047
163396	10645	CAMKK2	calcium/calmodulin-dependent protein kinase kinase 2, beta	0.064838	0.00119608
231716	60680	BRUNOL5	bruno-like 5, RNA binding protein (Drosophila)	0.0648724	0.00130769
169301	55521	TRIM36	tripartite motif-containing 36	0.0650631	0.00111336
213881	84249	PSD2	pleckstrin and Sec7 domain containing 2	0.0652981	0.00118343
136272	221016	CCDC7	coiled-coil domain containing 7	0.0655964	0.00102725
105421	26034	PIP3-E	null	0.0659677	0.00125969
199044	9429	ABCG2	ATP-binding cassette, sub-family G (WHITE), member 2	0.0662138	0.00114851
118874	8519	IFITM1	interferon induced transmembrane protein 1 (9-27)	0.0662442	0.00137931
144135	4939	OAS2	2'-5'-oligoadenylate synthetase 2, 69/71kDa	0.0664029	0.00125969
712587	1668|1667	DEFA3|DEFA1	defensin, alpha 3, neutrophil-specific|defensin, alpha 1	0.0667068	0.00111336
131123	6518	SLC2A5	solute carrier family 2 (facilitated glucose/fructose transporter), member 5	0.0669423	0.0012766
704987	null	null	null	0.067119	0.00247387
120100	342618	LOC342618	null	0.0672121	0.00158491
187145	321	APBA2	amyloid beta (A4) precursor protein-binding, family A, member 2 (X11-like)	0.067222	0.00148855
214499	57685	CACHD1	cache domain containing 1	0.0673343	0.00169776
126119	23780	APOL2	apolipoprotein L, 2	0.0673931	0.00160075
167246	343990	MGC42367	null	0.0674398	0.00171322
218607	5583	PRKCH	protein kinase C, eta	0.0678981	0.00137931
192110	145773	FAM81A	family with sequence similarity 81, member A	0.068017	0.00157197
149440	57863	IGSF4B	immunoglobulin superfamily, member 4B	0.0680863	0.00185662
128800	6001	RGS10	regulator of G-protein signalling 10	0.0682272	0.00190476
120923	366	AQP9	aquaporin 9	0.06862	0.00164794
221830	9728	KIAA0256	null	0.0687775	0.00104508
200460	168391	GALNTL5	UDP-N-acetyl-alpha-D-galactosamine:polypeptide N-acetylgalactosaminyltransferase-like 5	0.0687926	0.0017658
201672	null	null	null	0.0688144	0.00125969
155199	282974	STK32C	serine/threonine kinase 32C	0.0690169	0.00164794
141858	56776	FMN2	formin 2	0.0690194	0.00164794
123914	1040	CDS1	CDP-diacylglycerol synthase (phosphatidate cytidylyltransferase) 1	0.069064	0.00158491
139755	284252	KCTD1	potassium channel tetramerisation domain containing 1	0.0691398	0.00181146
191589	2913	GRM3	glutamate receptor, metabotropic 3	0.0691443	0.00169776
139299	5138	PDE2A	phosphodiesterase 2A, cGMP-stimulated	0.0691898	0.00148855
192935	8490	RGS5	regulator of G-protein signalling 5	0.0692502	0.00198905
111796	151887	URB	null	0.0693494	0.00206522
105801	2259	FGF14	fibroblast growth factor 14	0.0693542	0.00181146
191915	8448	DOC2A	double C2-like domains, alpha	0.069373	0.00179963
118180	57586	SYT13	synaptotagmin XIII	0.0693775	0.00185662
124859	6014	RIT2	Ras-like without CAAX 2	0.0697081	0.00214414
122912	687	KLF9	Kruppel-like factor 9	0.0697614	0.00157197
128305	5214	PFKP	phosphofructokinase, platelet	0.070677	0.00205455
157770	389840	MAP3K15	mitogen-activated protein kinase kinase kinase 15	0.0712352	0.00185662
156649	154661	RPIB9	null	0.0713565	0.00195612
200885	389073	LOC389073	null	0.071547	0.00190476
211133	6752	SSTR2	somatostatin receptor 2	0.0716206	0.00209765
213676	7052	TGM2	transglutaminase 2 (C polypeptide, protein-glutamine-gamma-glutamyltransferase)	0.0717488	0.00204007
209473	6252	RTN1	reticulon 1	0.0717624	0.00214414
117705	221458	KIF6	kinesin family member 6	0.0718005	0.0015019
159511	2785	GNG3	guanine nucleotide binding protein (G protein), gamma 3	0.0721135	0.00234767
119609	5420	PODXL	podocalyxin-like	0.0722273	0.00239362
207609	5649	RELN	reelin	0.0722545	0.00245184
187337	4884	NPTX1	neuronal pentraxin I	0.0726737	0.00228417
121286	10659	CUGBP2	CUG triplet repeat, RNA binding protein 2	0.0726921	0.00245184
179404	8412	BCAR3	breast cancer anti-estrogen resistance 3	0.0728693	0.00245184
171427	3741	KCNA5	potassium voltage-gated channel, shaker-related subfamily, member 5	0.0731924	0.00233393
206839	57282	SLC4A10	solute carrier family 4, sodium bicarbonate transporter-like, member 10	0.0732103	0.00245184
219662	80816	KIAA1713	KIAA1713	0.0733998	0.00238859
180302	2744	GLS	glutaminase	0.0738972	0.00236136
214188	56853	BRUNOL4	bruno-like 4, RNA binding protein (Drosophila)	0.0741092	0.00239362
200640	478	ATP1A3	ATPase, Na+/K+ transporting, alpha 3 polypeptide	0.0741791	0.00206522
191158	340481	ZDHHC21	zinc finger, DHHC-type containing 21	0.0743799	0.00242478
121478	6327	SCN2B	sodium channel, voltage-gated, type II, beta	0.0744541	0.00239362
126457	4145	MATK	megakaryocyte-associated tyrosine kinase	0.0745602	0.00245184
107237	7097	TLR2	toll-like receptor 2	0.074671	0.00263793
199570	7941	PLA2G7	phospholipase A2, group VII (platelet-activating factor acetylhydrolase, plasma)	0.0747795	0.00247387
198586	92241	RCSD1	RCSD domain containing 1	0.074868	0.0027242
145624	89765	TSGA2	testis specific A2 homolog (mouse)	0.0749495	0.00263793
165243	5662	PSD	pleckstrin and Sec7 domain containing	0.0754111	0.00245184
129209	5218	PFTK1	PFTAIRE protein kinase 1	0.0756731	0.00263793
104504	5265	SERPINA1	serpin peptidase inhibitor, clade A (alpha-1 antiproteinase, antitrypsin), member 1	0.075826	0.00266781
104128	9456	HOMER1	homer homolog 1 (Drosophila)	0.075847	0.00262609
127029	55303	GIMAP4	GTPase, IMAP family member 4	0.0759568	0.00247387
164016	8671	SLC4A4	solute carrier family 4, sodium bicarbonate cotransporter, member 4	0.0759688	0.00275338
205523	55964	01,09,2003	septin 3	0.0761927	0.00238859
197907	57088	PLSCR4	phospholipid scramblase 4	0.0766021	0.00282862
195887	8516	ITGA8	integrin, alpha 8	0.0767188	0.00263793
216991	339983	FLJ37478	null	0.0767776	0.00263793
124326	79781	IQCA	IQ motif containing with AAA domain	0.0767788	0.0027242
195241	null	null	null	0.0769468	0.0027242
132485	5522	PPP2R2C	protein phosphatase 2 (formerly 2A), regulatory subunit B (PR 52), gamma isoform	0.0770187	0.00271012
108279	744	MPPED2	metallophosphoesterase domain containing 2	0.0770908	0.00271012
167195	202151	FLJ25422	null	0.0772052	0.00371611
109651	84684	INSM2	insulinoma-associated 2	0.0772817	0.00277311
194601	154796	AMOT	angiomotin	0.0776972	0.0027226
148388	134111	FLJ25076	null	0.0777823	0.00279264
230588	57671	PLXNA4A	plexin A4, A	0.0779097	0.00281667
123461	65009	NDRG4	NDRG family member 4	0.0779514	0.00289037
229212	null	null	null	0.0779568	0.00293245
132572	9317	PTER	phosphotriesterase related	0.0780294	0.0027242
167492	11201	POLI	polymerase (DNA directed) iota	0.0782653	0.00279264
195885	147463	ANKRD29	ankyrin repeat domain 29	0.0783086	0.0027242
198262	3382	ICA1	islet cell autoantigen 1, 69kDa	0.0783439	0.00279264
203075	9315	C5orf13	chromosome 5 open reading frame 13	0.0783576	0.00312602
178805	57497	LRFN2	leucine rich repeat and fibronectin type III domain containing 2	0.0783838	0.00277311
169616	1794	DOCK2	dedicator of cytokinesis 2	0.0784641	0.00281667
186288	79442	LRRC2	leucine rich repeat containing 2	0.0785743	0.00277311
138764	89932	PAPLN	papilin, proteoglycan-like sulfated glycoprotein	0.0785847	0.00326333
182635	2104	ESRRG	estrogen-related receptor gamma	0.0788018	0.00289256
143140	144165	PRICKLE1	prickle-like 1 (Drosophila)	0.0788737	0.00289256
108723	340419	RSPO2	R-spondin 2 homolog (Xenopus laevis)	0.0789341	0.0027242
155665	8566	PDXK	pyridoxal (pyridoxine, vitamin B6) kinase	0.0791183	0.00293245
101140	55790	ChGn	null	0.0792926	0.00307061
109204	5646	PRSS3	protease, serine, 3 (mesotrypsin)	0.0793099	0.00323052
122278	23416	KCNH3	potassium voltage-gated channel, subfamily H (eag-related), member 3	0.0794314	0.00296053
190955	null	null	null	0.0797719	0.00323052
138799	51411	BIN2	bridging integrator 2	0.0799775	0.00326333
107220	121838	LOC121838	null	0.0801312	0.00453704
136224	27165	GLS2	glutaminase 2 (liver, mitochondrial)	0.0801916	0.00314332
102967	490	ATP2B1	ATPase, Ca++ transporting, plasma membrane 1	0.0802084	0.00289256
117559	5577	PRKAR2B	protein kinase, cAMP-dependent, regulatory, type II, beta	0.0805347	0.00328502
153543	22874	PLEKHA6	pleckstrin homology domain containing, family A member 6	0.0805387	0.00314332
176014	40	ACCN1	amiloride-sensitive cation channel 1, neuronal (degenerin)	0.0805613	0.0033119
219636	119	ADD2	adducin 2 (beta)	0.0806209	0.0027242
167920	440362	HERC2P4	hect domain and RLD 2 pseudogene 4	0.0809076	0.00311475
219524	150147	C21orf128	chromosome 21 open reading frame 128	0.0821571	0.00328502
213205	9892	SNAP91	synaptosomal-associated protein, 91kDa homolog (mouse)	0.082329	0.00326333
198005	9890	LPPR4	null	0.0824546	0.00379147
158473	401721	LOC401721	null	0.0824988	0.00314332
122916	222008	MGC33530	null	0.0830781	0.0036
155695	9537	TP53I11	tumor protein p53 inducible protein 11	0.0831318	0.00357372
164733	10645	CAMKK2	calcium/calmodulin-dependent protein kinase kinase 2, beta	0.083858	0.00371611
153476	57447	NDRG2	NDRG family member 2	0.0839214	0.00377778
493261	79026	AHNAK	AHNAK nucleoprotein (desmoyokin)	0.0843678	0.0040566
142559	57524	CASKIN1	CASK interacting protein 1	0.0844053	0.00376789
168607	2044	EPHA5	EPH receptor A5	0.084505	0.00374204
705930	285831	LOC285831	null	0.0847734	0.00379147
201106	6662	SOX9	SRY (sex determining region Y)-box 9 (campomelic dysplasia, autosomal sex-reversal)	0.0851477	0.00411303
147888	1005	CDH7	cadherin 7, type 2	0.0852335	0.00357372
180535	125	ADH1B	alcohol dehydrogenase IB (class I), beta polypeptide	0.0855007	0.0040315
224143	null	null	null	0.0859181	0.00386435
231469	4761	NEUROD2	neurogenic differentiation 2	0.0860626	0.00379147
118637	null	null	null	0.0861414	0.00528024
177814	6330	SCN4B	sodium channel, voltage-gated, type IV, beta	0.0866578	0.00445131
114098	5950	RBP4	retinol binding protein 4, plasma	0.0867891	0.00414977
144581	1917	EEF1A2	eukaryotic translation elongation factor 1 alpha 2	0.0873273	0.0046225
216999	84969	C20orf100	chromosome 20 open reading frame 100	0.0873631	0.00478528
209116	93664	CADPS2	Ca2+-dependent activator protein for secretion 2	0.0874859	0.0044031
130884	4684	NCAM1	neural cell adhesion molecule 1	0.0875573	0.00417445
178284	6578	SLCO2A1	solute carrier organic anion transporter family, member 2A1	0.0875649	0.00414977
202598	8618	CADPS	Ca2+-dependent secretion activator	0.0876493	0.00506706
110269	2891	GRIA2	glutamate receptor, ionotropic, AMPA 2	0.0877799	0.0046851
150353	3489	IGFBP6	insulin-like growth factor binding protein 6	0.0880433	0.00487879
202965	54769	DIRAS2	DIRAS family, GTP-binding RAS-like 2	0.0882007	0.00414977
120404	25802	LMOD1	leiomodin 1 (smooth muscle)	0.0884997	0.0048392
204612	2213	FCGR2B	Fc fragment of IgG, low affinity IIb, receptor (CD32)	0.0886365	0.00437888
114838	23504	KIAA0318	null	0.0887941	0.00445131
188155	375704	UNQ470	null	0.0888157	0.00423017
153694	3059	HCLS1	hematopoietic cell-specific Lyn substrate 1	0.0889848	0.00414977
143147	116	ADCYAP1	adenylate cyclase activating polypeptide 1 (pituitary)	0.0894002	0.00487879
213739	57484	RNF150	ring finger protein 150	0.0899381	0.00495482
169704	80036	TRPM3	transient receptor potential cation channel, subfamily M, member 3	0.0899891	0.00496241
111609	null	null	null	0.0900719	0.00487879
209321	8707	B3GALT2	UDP-Gal:betaGlcNAc beta 1,3-galactosyltransferase, polypeptide 2	0.0901721	0.00526003
157083	9750	C6orf32	chromosome 6 open reading frame 32	0.0903185	0.00487879
180740	51703	ACSL5	acyl-CoA synthetase long-chain family member 5	0.0903958	0.00538012
300784	null	null	null	0.0905866	0.00487879
206456	83857	TMTC1	transmembrane and tetratricopeptide repeat containing 1	0.0907404	0.00487879
107396	114	ADCY8	adenylate cyclase 8 (brain)	0.0907714	0.00464615
206927	6503	SLA	Src-like-adaptor	0.0909851	0.00546243
133475	83896	KRTAP3-1	keratin associated protein 3-1	0.0909986	0.00495482
196546	5067	CNTN3	contactin 3 (plasmacytoma associated)	0.0910752	0.0052381
172572	6876	TAGLN	transgelin	0.0913579	0.00540816
183058	1496	CTNNA2	catenin (cadherin-associated protein), alpha 2	0.091369	0.0050597
183771	2294	FOXF1	forkhead box F1	0.0915669	0.005
115729	212	ALAS2	aminolevulinate, delta-, synthase 2 (sideroblastic/hypochromic anemia)	0.0916924	0.00538012
117336	348980	HCN1	hyperpolarization activated cyclic nucleotide-gated potassium channel 1	0.0918309	0.00538012
155712	53358	SHC3	SHC (Src homology 2 domain containing) transforming protein 3	0.0921337	0.00502249
166196	441027	LOC441027	null	0.0923159	0.00494705
170455	94	ACVRL1	activin A receptor type II-like 1	0.0923456	0.00538012
219494	2321	FLT1	fms-related tyrosine kinase 1 (vascular endothelial growth factor/vascular permeability factor receptor)	0.0923794	0.00528024
203374	4935	GPR143	G protein-coupled receptor 143	0.0927112	0.00526706
202905	5297	PIK4CA	phosphatidylinositol 4-kinase, catalytic, alpha polypeptide	0.092844	0.00502994
219378	204851	HIPK1	homeodomain interacting protein kinase 1	0.0928508	0.00495468
143768	54550	EFCBP2	EF-hand calcium binding protein 2	0.0928576	0.0050597
224882	8659	ALDH4A1	aldehyde dehydrogenase 4 family, member A1	0.0931407	0.00528024
201415	4217	MAP3K5	mitogen-activated protein kinase kinase kinase 5	0.0934049	0.00543605
198659	57699	CPNE5	copine V	0.0934189	0.00546243
233656	114781	BTBD9	BTB (POZ) domain containing 9	0.0935141	0.00528024
154837	9315	C5orf13	chromosome 5 open reading frame 13	0.0938084	0.00600559
125726	6967|6974	TRGC2|TRGV2	T cell receptor gamma constant 2|T cell receptor gamma variable 2	0.0939225	0.00530191
215855	8395	PIP5K1B	phosphatidylinositol-4-phosphate 5-kinase, type I, beta	0.0940067	0.00561702
135095	2047	EPHB1	EPH receptor B1	0.0940156	0.00487879
154694	3426	IF	I factor (complement)	0.0940357	0.00611961
138203	8601	RGS20	regulator of G-protein signalling 20	0.0942332	0.00563739
179985	6253	RTN2	reticulon 2	0.0942393	0.00561702
127803	54477	PLEKHA5	pleckstrin homology domain containing, family A member 5	0.0943909	0.00538012
166592	121512	FGD4	FYVE, RhoGEF and PH domain containing 4	0.0944599	0.00548063
199024	115265	DDIT4L	DNA-damage-inducible transcript 4-like	0.09473	0.00552857
113534	80177	MYCT1	myc target 1	0.0947488	0.00546243
254588	null	null	null	0.0949157	0.00548063
174338	5153	PDE1B	phosphodiesterase 1B, calmodulin-dependent	0.0949977	0.00548063
210213	80098	RP4-692D3,1	null	0.0950227	0.00540816
111674	2321	FLT1	fms-related tyrosine kinase 1 (vascular endothelial growth factor/vascular permeability factor receptor)	0.0950504	0.00548063
100812	5348	FXYD1	FXYD domain containing ion transport regulator 1 (phospholemman)	0.0950817	0.00552857
204773	4489	MT1A	metallothionein 1A (functional)	0.0952301	0.00625691
196141	929	CD14	CD14 antigen	0.0952525	0.00548063
149998	57496	MKL2	MKL/myocardin-like 2	0.0954411	0.00554922
686182	374890	LOC374890	null	0.0955246	0.00598601
144542	6934	TCF7L2	transcription factor 7-like 2 (T-cell specific, HMG-box)	0.0958387	0.00611961
139791	6039	RNASE6	ribonuclease, RNase A family, k6	0.0958988	0.00552857
174472	5173	PDYN	prodynorphin	0.0962271	0.00561702
234290	null	null	null	0.0963974	0.00572034
234266	255488	IBRDC2	IBR domain containing 2	0.0966102	0.00645777
409931	85455	DISP2	dispatched homolog 2 (Drosophila)	0.0966434	0.0057384
205747	401494	PTPLAD2	protein tyrosine phosphatase-like A domain containing 2	0.0966463	0.0057384
150535	219670	C10orf63	chromosome 10 open reading frame 63	0.0967781	0.00598039
142827	1850	DUSP8	dual specificity phosphatase 8	0.0970274	0.0057384
144404	710	SERPING1	serpin peptidase inhibitor, clade G (C1 inhibitor), member 1, (angioedema, hereditary)	0.0970794	0.0074349
170461	151126	ZNF533	zinc finger protein 533	0.097197	0.00561702
177086	64061	TSPYL2	TSPY-like 2	0.0973083	0.00653171
142800	27133	KCNH5	potassium voltage-gated channel, subfamily H (eag-related), member 5	0.0975058	0.00645777
203860	7101	NR2E1	nuclear receptor subfamily 2, group E, member 1	0.0976233	0.0065457
168271	57626	KLHL1	kelch-like 1 (Drosophila)	0.0977621	0.00663539
110609	1536	CYBB	cytochrome b-245, beta polypeptide (chronic granulomatous disease)	0.0979745	0.00587658
195515	56935	FN5	null	0.0980642	0.00544267
139190	null	null	null	0.098191	0.00632737
204147	null	null	null	0.098206	0.00653171
209418	4008	LMO7	LIM domain 7	0.0984187	0.00609484
184069	133522	PPARGC1B	peroxisome proliferative activated receptor, gamma, coactivator 1, beta	0.0984623	0.00625691
109732	3208	HPCA	hippocalcin	0.0985716	0.00574438
214067	9124	PDLIM1	PDZ and LIM domain 1 (elfin)	0.0985903	0.00680908
220091	150538	FLJ32063	null	0.0987147	0.0064898
159602	6283	S100A12	S100 calcium binding protein A12 (calgranulin C)	0.0987179	0.00632737
230144	null	null	null	0.0987594	0.00541485
188050	3791	KDR	kinase insert domain receptor (a type III receptor tyrosine kinase)	0.0987712	0.0069016
177443	9645	MICAL2	microtubule associated monoxygenase, calponin and LIM domain containing 2	0.0988082	0.00624133
209213	81575	DKFZP434F0318	null	0.0988511	0.00653639
229624	353497	POLN	polymerase (DNA directed) nu	0.0989332	0.00613889
210968	54996	MOSC2	MOCO sulphurase C-terminal domain containing 2	0.0990026	0.00653171
229083	53405	CLIC5	chloride intracellular channel 5	0.0991107	0.00645777
110602	51363	GALNAC4S-6ST	null	0.0992402	0.0069016
694745	284033	LOC284033	null	0.099282	0.00750963
164230	6778	STAT6	signal transducer and activator of transcription 6, interleukin-4 induced	0.0992953	0.00632737
100659	51760	SYT17	synaptotagmin XVII	0.0995998	0.0065457
106427	84952	CGNL1	cingulin-like 1	0.0996383	0.00680908
157406	3745	KCNB1	potassium voltage-gated channel, Shab-related subfamily, member 1	0.0997823	0.00653171
200105	85455	DISP2	dispatched homolog 2 (Drosophila)	0.0998971	0.00633242
227109	2138	EYA1	eyes absent homolog 1 (Drosophila)	0.099902	0.00655034
224478	8874	ARHGEF7	Rho guanine nucleotide exchange factor (GEF) 7	0.100049	0.005686
112730	9547	CXCL14	chemokine (C-X-C motif) ligand 14	0.100246	0.00677376
143546	1113	CHGA	chromogranin A (parathyroid secretory protein 1)	0.100492	0.00645777
150576	4905	NSF	N-ethylmaleimide-sensitive factor	0.100714	0.00653171
147436	4133	MAP2	microtubule-associated protein 2	0.100953	0.00640604
233194	null	null	null	0.10174	0.00966387
191167	64084	CLSTN2	calsyntenin 2	0.101789	0.00752564
215875	5530	PPP3CA	protein phosphatase 3 (formerly 2B), catalytic subunit, alpha isoform (calcineurin A alpha)	0.102006	0.00706507
176743	8908	GYG2	glycogenin 2	0.102095	0.00730013
181773	140733	C20orf133	chromosome 20 open reading frame 133	0.102292	0.00625691
519015	null	null	null	0.102354	0.00750323
203496	26033	ATRNL1	attractin-like 1	0.102359	0.0080375
188013	79057	PRRG3	proline rich Gla (G-carboxyglutamic acid) 3 (transmembrane)	0.102372	0.00708223
167536	null	null	null	0.102455	0.00645777
182510	57718	KIAA1622	KIAA1622	0.10246	0.00726316
130367	10716	TBR1	T-box, brain, 1	0.102502	0.00730013
153282	8743	TNFSF10	tumor necrosis factor (ligand) superfamily, member 10	0.102651	0.00750963
126184	4915	NTRK2	neurotrophic tyrosine kinase, receptor, type 2	0.102776	0.00653171
235646	83660	TLN2	talin 2	0.102777	0.00717305
160758	845	CASQ2	calsequestrin 2 (cardiac muscle)	0.103272	0.00743823
110079	22866	CNKSR2	connector enhancer of kinase suppressor of Ras 2	0.103332	0.00750963
177981	55340	GIMAP5	GTPase, IMAP family member 5	0.10347	0.00750963
168609	null	null	null	0.103913	0.00839352
125359	55190	NUDT11	nudix (nucleoside diphosphate linked moiety X)-type motif 11	0.103943	0.00748052
202771	23305	ACSL6	acyl-CoA synthetase long-chain family member 6	0.10396	0.00717305
182081	56603	CYP26B1	cytochrome P450, family 26, subfamily B, polypeptide 1	0.104021	0.0073794
129918	9071	CLDN10	claudin 10	0.104119	0.00759542
222577	8490	RGS5	regulator of G-protein signalling 5	0.104189	0.00800502
177535	87	ACTN1	actinin, alpha 1	0.104207	0.00750963
212190	23266	LPHN2	latrophilin 2	0.104726	0.00758929
194466	null	null	null	0.104755	0.00726675
211565	7504	XK	Kell blood group precursor (McLeod phenotype)	0.104816	0.00754161
127767	5602	MAPK10	mitogen-activated protein kinase 10	0.104844	0.00711258
226128	81832	NETO1	neuropilin (NRP) and tolloid (TLL)-like 1	0.104878	0.00750323
180242	2172	FABP6	fatty acid binding protein 6, ileal (gastrotropin)	0.105018	0.00756066
228836	null	null	null	0.1051	0.00886029
191332	286097	EFHA2	EF-hand domain family, member A2	0.105218	0.00749676
197538	8553	BHLHB2	basic helix-loop-helix domain containing, class B, 2	0.105295	0.00840994
701525	23273	KIAA0367	KIAA0367	0.105317	0.00759542
152567	3429	IFI27	interferon, alpha-inducible protein 27	0.105349	0.00720685
196119	338758	LOC338758	null	0.105383	0.00769036
170254	64123	ELTD1	EGF, latrophilin and seven transmembrane domain containing 1	0.105461	0.00847584
148167	6507	SLC1A3	solute carrier family 1 (glial high affinity glutamate transporter), member 3	0.105539	0.00756066
106309	1129	CHRM2	cholinergic receptor, muscarinic 2	0.105646	0.00837703
108808	27012	KCNV1	potassium channel, subfamily V, member 1	0.105762	0.0080375
203586	3749	KCNC4	potassium voltage-gated channel, Shaw-related subfamily, member 4	0.105844	0.00737255
217271	80790	CMIP	null	0.105958	0.00768742
202054	2918	GRM8	glutamate receptor, metabotropic 8	0.106175	0.00859259
143732	5502	PPP1R1A	protein phosphatase 1, regulatory (inhibitor) subunit 1A	0.106236	0.00893643
145078	9754	STARD8	START domain containing 8	0.106301	0.00780735
135517	104	ADARB1	adenosine deaminase, RNA-specific, B1 (RED1 homolog rat)	0.106338	0.00795712
146806	23031	MAST3	microtubule associated serine/threonine kinase 3	0.106466	0.00736911
109205	5645|5644	PRSS2|PRSS1	protease, serine, 2 (trypsin 2)|protease, serine, 1 (trypsin 1)	0.106564	0.00720317
248925	null	null	null	0.106652	0.00737598
143936	148808	MFSD4	major facilitator superfamily domain containing 4	0.107012	0.0069016
215376	5787	PTPRB	protein tyrosine phosphatase, receptor type, B	0.107057	0.0078481
200592	26999	CYFIP2	cytoplasmic FMR1 interacting protein 2	0.107223	0.00800502
163733	9497	SLC4A7	solute carrier family 4, sodium bicarbonate cotransporter, member 7	0.107438	0.0080375
115568	7704	ZBTB16	zinc finger and BTB domain containing 16	0.10766	0.00800502
193017	139411	PTCHD1	patched domain containing 1	0.108017	0.00792929
157027	51365	PLA1A	phospholipase A1 member A	0.108157	0.00875921
187876	79190	IRX6	iroquois homeobox protein 6	0.108325	0.00750963
202160	5532	PPP3CB	protein phosphatase 3 (formerly 2B), catalytic subunit, beta isoform (calcineurin A beta)	0.108848	0.00901099
209714	151126	ZNF533	zinc finger protein 533	0.108901	0.00851485
149917	4938	OAS1	2',5'-oligoadenylate synthetase 1, 40/46kDa	0.109143	0.00787611
188969	58189	WFDC1	WAP four-disulfide core domain 1	0.109183	0.00839352
109410	157310	PEBP4	null	0.109222	0.00800502
189561	10768	AHCYL1	S-adenosylhomocysteine hydrolase-like 1	0.109506	0.00840994
172114	3746	KCNC1	potassium voltage-gated channel, Shaw-related subfamily, member 1	0.110269	0.00851669
233554	400169	DKFZp451A211	null	0.110544	0.00910976
142840	23154	NCDN	neurochondrin	0.110638	0.00917476
207598	57181	SLC39A10	solute carrier family 39 (zinc transporter), member 10	0.110721	0.00956522
201983	256536	TCERG1L	transcription elongation regulator 1-like	0.110752	0.00867159
176983	3280	HES1	hairy and enhancer of split 1, (Drosophila)	0.110999	0.00841191
142866	5979	RET	ret proto-oncogene (multiple endocrine neoplasia and medullary thyroid carcinoma 1, Hirschsprung disease)	0.111152	0.00916058
180998	6515	SLC2A3	solute carrier family 2 (facilitated glucose transporter), member 3	0.11116	0.00968862
228879	null	null	null	0.111267	0.00867159
145197	196883	ADCY4	adenylate cyclase 4	0.111499	0.00886029
100658	1580	CYP4B1	cytochrome P450, family 4, subfamily B, polypeptide 1	0.111594	0.00861899
107914	null	null	null	0.111827	0.00922424
119443	80034	TAIP-2	null	0.112226	0.00891065
179179	8938	BAIAP3	BAI1-associated protein 3	0.112386	0.00968825
231175	null	null	null	0.112791	0.00958987
152140	26232	FBXO2	F-box protein 2	0.113066	0.00991637
131020	51560	RAB6B	RAB6B, member RAS oncogene family	0.113133	0.00965144
215374	26960	NBEA	neurobeachin	0.113698	0.00965102
697567	400566	LOC400566	null	0.11377	0.00917476
189180	124925	SEZ6	seizure related 6 homolog (mouse)	0.113802	0.00927361
141034	23676	SMPX	small muscle protein, X-linked	0.114063	0.0096506
204670	2911	GRM1	glutamate receptor, metabotropic 1	0.114131	0.00916058
568541	285596|389347	NY-REN-7|LOC389347	null	0.114608	0.00983254
112304	2743	GLRB	glycine receptor, beta	0.114719	0.00956522
140129	9743	RICS	null	0.115495	0.00994033

## Sheet: FDR 0.1% up
Supplementary Table S1:
ID_REF	Entrez gene ID	Gene Symbol	annotation	Fold Change	q-value
128466	null	null	null	119.962	0
222820	151056	PLB1	phospholipase B1	94.1701	0
146877	2629|2630	GBA|GBAP	glucosidase, beta; acid (includes glucosylceramidase)|glucosidase, beta; acid, pseudogene	86.1054	0
460746	574407	C1orf145	chromosome 1 open reading frame 145	83.538	0
119643	4804	NGFR	nerve growth factor receptor (TNFR superfamily, member 16)	69.1948	0
217999	391088	LOC391088	null	68.3438	0
135708	null	null	null	64.5378	0
190382	84189	SLITRK6	SLIT and NTRK-like family, member 6	64.2009	0
211371	138255	LOC138255	null	58.8736	0
231899	null	null	null	45.5825	0
105296	null	null	null	39.0175	0
199118	80714	PBX4	pre-B-cell leukemia transcription factor 4	35.6289	0
182977	51700	CYB5R2	cytochrome b5 reductase 2	31.5133	0
235380	440848	LOC440848	null	31.408	0
160343	79589	RNF128	ring finger protein 128	30.8953	0
189524	7716	ZNF161	zinc finger protein 161	29.674	0
102926	5054	SERPINE1	serpin peptidase inhibitor, clade E (nexin, plasminogen activator inhibitor type 1), member 1	28.571	0
205983	84034	EMILIN2	elastin microfibril interfacer 2	26.6749	0
118816	4435	CITED1	Cbp/p300-interacting transactivator, with Glu/Asp-rich carboxy-terminal domain, 1	26.324	0
137897	51330	TNFRSF12A	tumor necrosis factor receptor superfamily, member 12A	25.5793	0
119884	51274	KLF3	Kruppel-like factor 3 (basic)	25.0113	0
134692	7076	TIMP1	TIMP metallopeptidase inhibitor 1	24.7935	0
192039	3552	IL1A	interleukin 1, alpha	23.1141	0
143454	5744	PTHLH	parathyroid hormone-like hormone	21.8936	0
221224	null	null	null	21.7567	0
129740	116362	RBP7	retinol binding protein 7, cellular	21.6693	0
197177	57876	MUC3B	mucin 3B	21.5883	0
110709	84824	FCRLM1	Fc receptor-like and mucin-like 1	21.1199	0
210487	null	null	null	20.42	0
161252	9965	FGF19	fibroblast growth factor 19	20.3748	0
108119	8728	ADAM19	ADAM metallopeptidase domain 19 (meltrin beta)	20.1728	0
698555	null	null	null	19.9277	0
101821	256356	MGC40579	null	19.9044	0
141814	387934	LOC387934	null	19.1447	0
482016	440947	LOC440947	null	18.3934	0
190367	5365|26576	PLXNB3|STK23	plexin B3|serine/threonine kinase 23	18.2435	0
196156	3107	HLA-C	major histocompatibility complex, class I, C	18.0564	0
158641	112616	CMTM7	CKLF-like MARVEL transmembrane domain containing 7	18.046	0
114133	131566	DCBLD2	discoidin, CUB and LCCL domain containing 2	17.4267	0
221503	2635	GBP3	guanylate binding protein 3	17.3507	0
210378	3996	LLGL1	lethal giant larvae homolog 1 (Drosophila)	17.3323	0
696887	388638	LOC388638	null	17.234	0
171120	null	null	null	16.9009	0
223228	5046	PCSK6	proprotein convertase subtilisin/kexin type 6	16.7956	0
147933	84662	GLIS2	GLIS family zinc finger 2	16.6297	0.000108696
235403	null	null	null	16.4892	0
166239	null	null	null	16.4378	0
162518	2707	GJB3	gap junction protein, beta 3, 31kDa (connexin 31)	16.4078	0
222351	5046	PCSK6	proprotein convertase subtilisin/kexin type 6	16.3689	0
101498	402628|220832	LOC402628|FABP5L3	fatty acid binding protein 5-like 3	15.5881	0
105587	79686	C14orf139	chromosome 14 open reading frame 139	15.5669	0
200665	84803	HMFN0839	null	15.193	0
118954	3669	ISG20	interferon stimulated exonuclease gene 20kDa	14.9969	0
231920	26077	DKFZP434H168	null	14.8954	0
170374	10188	TNK2	tyrosine kinase, non-receptor, 2	14.7561	0
193551	84735	CNDP1	carnosine dipeptidase 1 (metallopeptidase M20 family)	14.6698	0
177518	375061	FAM89A	family with sequence similarity 89, member A	14.6523	0
234512	2898	GRIK2	glutamate receptor, ionotropic, kainate 2	14.5554	0
186558	442293|442666	LOC442293|LOC442666	null	14.5285	0
232355	84629	KIAA1856	null	14.3653	0.000108696
122343	2171	FABP5	fatty acid binding protein 5 (psoriasis-associated)	14.1193	0.000108696
231921	131578	LRRC15	leucine rich repeat containing 15	14.0569	0.000108696
163744	8828	NRP2	neuropilin 2	13.827	0
111257	4192	MDK	midkine (neurite growth-promoting factor 2)	13.7225	0.000108696
119484	55970	GNG12	guanine nucleotide binding protein (G protein), gamma 12	13.6996	0
147309	169044	COL22A1	collagen, type XXII, alpha 1	13.6363	0.000108696
131473	153020	RASGEF1B	RasGEF domain family, member 1B	13.4596	0.000492958
160917	147920	IGFL2	null	13.3993	0.000108696
149051	4825	NKX6-1	NK6 transcription factor related, locus 1 (Drosophila)	13.3949	0
209723	4645	MYO5B	myosin VB	13.2185	0
162859	8828	NRP2	neuropilin 2	13.2075	0
212524	9507	ADAMTS4	ADAM metallopeptidase with thrombospondin type 1 motif, 4	13.1911	0
196096	3790	KCNS3	potassium voltage-gated channel, delayed-rectifier, subfamily S, member 3	12.9031	0.000108696
710651	null	null	null	12.822	0
195854	null	null	null	12.7952	0
186935	5653	KLK6	kallikrein 6 (neurosin, zyme)	12.7395	0
141723	null	null	null	12.6769	0.000108696
186670	5216	PFN1	profilin 1	12.6696	0.000108696
101760	null	null	null	12.6336	0.000181818
316129	null	null	null	12.5844	0.000108696
103564	7471	WNT1	wingless-type MMTV integration site family, member 1	12.4588	0
196607	284613	CYB561D1	cytochrome b-561 domain containing 1	12.4558	0.000108696
133604	960	CD44	CD44 antigen (homing function and Indian blood group system)	12.3991	0.000108696
208060	5329	PLAUR	plasminogen activator, urokinase receptor	12.3099	0.000108696
357089	null	null	null	12.2437	0.000108696
150658	375612	LHFPL3	lipoma HMGIC fusion partner-like 3	12.1945	0.000108696
109532	84803	HMFN0839	null	12.1388	0.000108696
220055	399789|143153	LOC399789|FLJ31958	null	11.7195	0.000108696
270143	5142	PDE4B	phosphodiesterase 4B, cAMP-specific (phosphodiesterase E4 dunce homolog, Drosophila)	11.6708	0.000108696
103831	10941	UGT2A1	UDP glucuronosyltransferase 2 family, polypeptide A1	11.5547	0.000108696
125410	345651	DKFZp686D0972	null	11.3649	0.000181818
125572	1588	CYP19A1	cytochrome P450, family 19, subfamily A, polypeptide 1	11.3306	0.000181818
122004	94235	GNG8	guanine nucleotide binding protein (G protein), gamma 8	11.2561	0.000181818
151787	388677	NOTCH2NL	Notch homolog 2 (Drosophila) N-terminal like	11.1186	0.000108696
182100	2819	GPD1	glycerol-3-phosphate dehydrogenase 1 (soluble)	11.114	0.000108696
198473	3135	HLA-G	HLA-G histocompatibility antigen, class I, G	11.0914	0.000181818
152509	140738	TMEM37	transmembrane protein 37	11.0543	0.000492958
191335	2171	FABP5	fatty acid binding protein 5 (psoriasis-associated)	10.9656	0.00032
233795	null	null	null	10.9131	0.000108696
236245	null	null	null	10.8962	0.000181818
165281	374500	THSD1P	thrombospondin, type I, domain containing 1 pseudogene	10.874	0.000181818
143443	2788	GNG7	guanine nucleotide binding protein (G protein), gamma 7	10.7782	0.000108696
231656	null	null	null	10.7498	0.000181818
114122	55970	GNG12	guanine nucleotide binding protein (G protein), gamma 12	10.699	0.000181818
109132	4099	MAG	myelin associated glycoprotein	10.6693	0.000181818
183965	8754	ADAM9	ADAM metallopeptidase domain 9 (meltrin gamma)	10.6646	0.000181818
205607	2171	FABP5	fatty acid binding protein 5 (psoriasis-associated)	10.6607	0.000181818
125088	283212	FLJ33790	null	10.6222	0.000181818
233306	402716	LOC402716	null	10.514	0.000181818
223834	null	null	null	10.505	0.00025641
214309	3707	ITPKB	inositol 1,4,5-trisphosphate 3-kinase B	10.4627	0.000181818
228243	353088	ZNF429	zinc finger protein 429	10.2013	0.00032
149228	552900	BOLA2	bolA-like 2 (E, coli)	10.1895	0.000181818
173748	590	BCHE	butyrylcholinesterase	10.1417	0.000181818
110014	7436	VLDLR	very low density lipoprotein receptor	10.1094	0.00032
197134	null	null	null	10.0825	0.000390625
168129	5090	PBX3	pre-B-cell leukemia transcription factor 3	10.0574	0.000181818
541722	null	null	null	10.0433	0.00025641
224727	285590	KIAA1295	KIAA1295	9.94563	0.00025641
167300	6091	ROBO1	roundabout, axon guidance receptor, homolog 1 (Drosophila)	9.85655	0.00025641
164835	760	CA2	carbonic anhydrase II	9.84024	0.00025641
175170	9214	FAIM3	Fas apoptotic inhibitory molecule 3	9.79591	0.00025641
210819	55974	RAG1AP1	recombination activating gene 1 activating protein 1	9.67865	0.00032
144600	7980	TFPI2	tissue factor pathway inhibitor 2	9.58434	0.000551724
190113	null	null	null	9.54221	0.000492958
133590	2953	GSTT2	glutathione S-transferase theta 2	9.52721	0.00025641
230582	null	null	null	9.49925	0.000855263
176706	79946	C10orf95	chromosome 10 open reading frame 95	9.42396	0.000458015
197126	5271	SERPINB8	serpin peptidase inhibitor, clade B (ovalbumin), member 8	9.35753	0.00032
219835	10655	DMRT2	doublesex and mab-3 related transcription factor 2	9.22962	0.00032
216725	10157	AASS	aminoadipate-semialdehyde synthase	9.2264	0.00032
166587	9077	DIRAS3	DIRAS family, GTP-binding RAS-like 3	9.11091	0.000738255
219985	7675	ZNF121	zinc finger protein 121 (clone ZHC32)	9.02809	0.000492958
101269	3293	HSD17B3	hydroxysteroid (17-beta) dehydrogenase 3	9.00881	0.000390625
185319	51226	COPZ2	coatomer protein complex, subunit zeta 2	9.00495	0.00032
104447	2346	FOLH1	folate hydrolase (prostate-specific membrane antigen) 1	8.94855	0.000458015
159842	9209	LRRFIP2	leucine rich repeat (in FLII) interacting protein 2	8.90826	0.000492958
188871	5783	PTPN13	protein tyrosine phosphatase, non-receptor type 13 (APO-1/CD95 (Fas)-associated phosphatase)	8.878	0.000492958
229720	null	null	null	8.87403	0.000458015
160147	441208	LOC441208	null	8.79142	0.000551724
172392	136895	C7orf31	chromosome 7 open reading frame 31	8.67727	0.000680272
164455	null	null	null	8.61212	0.000492958
128474	80705	TSGA10	testis specific, 10	8.60635	0.000551724
211942	51660	BRP44L	brain protein 44-like	8.60555	0.000492958
544258	null	null	null	8.51351	0.000492958
340385	null	null	null	8.50103	0.000492958
181218	56882	CDC42SE1	CDC42 small effector 1	8.40577	0.000492958
135410	55198	DIP13B	null	8.37173	0.000909091
192570	152503	SH3D19	null	8.37019	0.000794702
186645	57709	SLC7A14	solute carrier family 7 (cationic amino acid transporter, y+ system), member 14	8.35347	0.000680272
181955	50846	DHH	desert hedgehog homolog (Drosophila)	8.3204	0.000909091
228249	254827	NAALADL2	N-acetylated alpha-linked acidic dipeptidase-like 2	8.19711	0.000794702
189872	null	null	null	7.99245	0.000738255
189715	137209	ZNF572	zinc finger protein 572	7.25525	0.000390625

## Sheet: Pathways
Supplementary Table S1:
KEGG pathway	Gene symbol	Gene name	Fold Change (ahNSC/Brain tissue)
Calcium signaling pathway	ITPKB	inositol 1,4,5-trisphosphate 3-kinase B	10.4627
Calcium signaling pathway	CACNA1S	calcium channel, voltage-dependent, L type, alpha 1S subunit	6.25701
Calcium signaling pathway	CHRM2	cholinergic receptor, muscarinic 2	0.668613
Calcium signaling pathway	CACNA1I	calcium channel, voltage-dependent, T type, alpha 1I subunit	0.61734
Calcium signaling pathway	ADCY1	adenylate cyclase 1 (brain)	0.438614
Calcium signaling pathway	CAMK2B	calcium/calmodulin-dependent protein kinase II beta	0.280617
Calcium signaling pathway	P2RX5	purinergic receptor P2X, ligand-gated ion channel, 5	0.277235
Calcium signaling pathway	CHRM3	cholinergic receptor, muscarinic 3	0.168096
Calcium signaling pathway	GRM1	glutamate receptor, metabotropic 1	0.114131
Calcium signaling pathway	ADCY4	adenylate cyclase 4	0.111499
Calcium signaling pathway	PPP3CB	protein phosphatase 3 (formerly 2B), catalytic subunit, beta isoform	0.108848
Calcium signaling pathway	PPP3CA	protein phosphatase 3 (formerly 2B), catalytic subunit, alpha isoform	0.102006
Calcium signaling pathway	PDE1B	phosphodiesterase 1B, calmodulin-dependent	0.0949977
Calcium signaling pathway	ADCY8	adenylate cyclase 8 (brain)	0.0907714
Calcium signaling pathway	ATP2B1	ATPase, Ca++ transporting, plasma membrane 1	0.0802084
Calcium signaling pathway	ATP2B2	ATPase, Ca++ transporting, plasma membrane 2	0.0636808
Calcium signaling pathway	CACNA1G	calcium channel, voltage-dependent, T type, alpha 1G subunit	0.0594089
Calcium signaling pathway	CAMK2G	calcium/calmodulin-dependent protein kinase II gamma	0.0583743
Calcium signaling pathway	ITPR1	inositol 1,4,5-triphosphate receptor, type 1	0.0420085
Calcium signaling pathway	ITPKA	inositol 1,4,5-trisphosphate 3-kinase A	0.0355628
Calcium signaling pathway	RYR2	ryanodine receptor 2 (cardiac)	0.0301158
Calcium signaling pathway	PLCB1	phospholipase C, beta 1 (phosphoinositide-specific)	0.0249817
Calcium signaling pathway	CCKBR	cholecystokinin B receptor	0.0240939
Calcium signaling pathway	GRIN2C	glutamate receptor, ionotropic, N-methyl D-aspartate 2C	0.023292
Calcium signaling pathway	PLCB4	phospholipase C, beta 4	0.0229662
Calcium signaling pathway	ATP2B3	ATPase, Ca++ transporting, plasma membrane 3	0.0221822
Calcium signaling pathway	ADCY2	adenylate cyclase 2 (brain)	0.014012
Calcium signaling pathway	HTR2A	5-hydroxytryptamine (serotonin) receptor 2A	0.00865585
Neuroactive ligand-receptor interaction	PRSS2	protease, serine, 2 (trypsin 2)	0.106564
Neuroactive ligand-receptor interaction	GRIK2	glutamate receptor, ionotropic, kainate 2	14.5554
Neuroactive ligand-receptor interaction	GALR1	galanin receptor 1	7.07399
Neuroactive ligand-receptor interaction	PRSS3	protease, serine, 3	3.486
Neuroactive ligand-receptor interaction	GABRB2	gamma-aminobutyric acid (GABA) A receptor, beta 2	1.84194
Neuroactive ligand-receptor interaction	CHRM2	cholinergic receptor, muscarinic 2	0.668613
Neuroactive ligand-receptor interaction	P2RX5	purinergic receptor P2X, ligand-gated ion channel, 5	0.277235
Neuroactive ligand-receptor interaction	GABRD	gamma-aminobutyric acid (GABA) A receptor, delta	0.248445
Neuroactive ligand-receptor interaction	CHRM3	cholinergic receptor, muscarinic 3	0.168096
Neuroactive ligand-receptor interaction	GLRB	glycine receptor, beta	0.114719
Neuroactive ligand-receptor interaction	GRM1	glutamate receptor, metabotropic 1	0.114131
Neuroactive ligand-receptor interaction	GRM8	glutamate receptor, metabotropic 8	0.106175
Neuroactive ligand-receptor interaction	GRIA2	glutamate receptor, ionotropic, AMPA 2	0.0877799
Neuroactive ligand-receptor interaction	SSTR2	somatostatin receptor 2	0.0716206
Neuroactive ligand-receptor interaction	GRM3	glutamate receptor, metabotropic 3	0.0691443
Neuroactive ligand-receptor interaction	HTR1E	5-hydroxytryptamine (serotonin) receptor 1E	0.0646761
Neuroactive ligand-receptor interaction	GABRB3	gamma-aminobutyric acid (GABA) A receptor, beta 3	0.0645255
Neuroactive ligand-receptor interaction	PTHR1	parathyroid hormone 1 receptor	0.056115
Neuroactive ligand-receptor interaction	P2RY14	purinergic receptor P2Y, G-protein coupled, 14	0.0519635
Neuroactive ligand-receptor interaction	GRIN2B	glutamate receptor, ionotropic, N-methyl D-aspartate 2B	0.0453764
Neuroactive ligand-receptor interaction	GABRA2	gamma-aminobutyric acid (GABA) A receptor, alpha 2	0.0447484
Neuroactive ligand-receptor interaction	GABRA3	gamma-aminobutyric acid (GABA) A receptor, alpha 3	0.0409123
Neuroactive ligand-receptor interaction	PTHR2	parathyroid hormone 2 receptor	0.0377688
Neuroactive ligand-receptor interaction	GABRB1	gamma-aminobutyric acid (GABA) A receptor, beta 1	0.0299611
Neuroactive ligand-receptor interaction	GABRG2	gamma-aminobutyric acid (GABA) A receptor, gamma 2	0.024774
Neuroactive ligand-receptor interaction	CCKBR	cholecystokinin B receptor	0.0240939
Neuroactive ligand-receptor interaction	GRIN2C	glutamate receptor, ionotropic, N-methyl D-aspartate 2C	0.023292
Neuroactive ligand-receptor interaction	GABBR2/GPR51	gamma-aminobutyric acid (GABA) B receptor, 2	0.0134373
Neuroactive ligand-receptor interaction	S1PR1/EDG1	sphingosine-1-phosphate receptor 1	0.0119184
Neuroactive ligand-receptor interaction	GABRA5	gamma-aminobutyric acid (GABA) A receptor, alpha 5	0.0119118
Neuroactive ligand-receptor interaction	HTR2A	5-hydroxytryptamine (serotonin) receptor 2A	0.00865585
Neuroactive ligand-receptor interaction	GABRA1	gamma-aminobutyric acid (GABA) A receptor, alpha 1	0.00421535
MAPK signaling pathway	FGF9	fibroblast growth factor 9 (glia-activating factor)	0.0337534
MAPK signaling pathway	FGF19	fibroblast growth factor 19	7.07399
MAPK signaling pathway	DUSP10	dual specificity phosphatase 10	6.71709
MAPK signaling pathway	TP53	tumor protein p53	5.97327
MAPK signaling pathway	FGF13	fibroblast growth factor 13	3.486
MAPK signaling pathway	GNG12	guanine nucleotide binding protein (G protein), gamma 12	1.84194
MAPK signaling pathway	MAPK10	mitogen-activated protein kinase 10	0.248445
MAPK signaling pathway	FGF14	fibroblast growth factor 14	0.168096
MAPK signaling pathway	CACNG3	calcium channel, voltage-dependent, gamma subunit 3	0.114719
MAPK signaling pathway	PPP3CB	protein phosphatase 3 (formerly 2B), catalytic subunit, beta isoform	0.114131
MAPK signaling pathway	MAP3K5	mitogen-activated protein kinase kinase kinase 5	0.106175
MAPK signaling pathway	CD14	CD14 molecule	0.0952525
MAPK signaling pathway	CACNA1G	calcium channel, voltage-dependent, T type, alpha 1G subunit	0.0877799
MAPK signaling pathway	FGFR3	fibroblast growth factor receptor 3	0.0716206
MAPK signaling pathway	CACNA1S	calcium channel, voltage-dependent, L type, alpha 1S subunit	0.0691443
MAPK signaling pathway	CACNB2	calcium channel, voltage-dependent, beta 2 subunit	0.0646761
MAPK signaling pathway	CACNA1I	calcium channel, voltage-dependent, T type, alpha 1I subunit	0.0645255
MAPK signaling pathway	PTPN5	protein tyrosine phosphatase, non-receptor type 5 (striatum-enriched)	0.0610317
MAPK signaling pathway	CACNB4	calcium channel, voltage-dependent, beta 4 subunit	0.0519635
MAPK signaling pathway	RRAS2	related RAS viral (r-ras) oncogene homolog 2	0.0453764
MAPK signaling pathway	MEF2C	myocyte enhancer factor 2C	0.0447484
MAPK signaling pathway	CACNA2D3	calcium channel, voltage-dependent, alpha 2/delta subunit 3	0.0409123
MAPK signaling pathway	RASGRP1	RAS guanyl releasing protein 1 (calcium and DAG-regulated)	0.0408496
MAPK signaling pathway	CACNG2	calcium channel, voltage-dependent, gamma subunit 2	0.0299611
MAPK signaling pathway	DUSP8	dual specificity phosphatase 8	0.024774
MAPK signaling pathway	PPP3CA	protein phosphatase 3 (formerly 2B), catalytic subunit, alpha isoform	0.0240939
MAPK signaling pathway	IL1A	interleukin 1, alpha	0.023292
MAPK signaling pathway	MECOM	MDS1 and EVI1 complex locus	0.0119118
MAPK signaling pathway	NTRK2	neurotrophic tyrosine kinase, receptor, type 2	0.00421535
Long-term potentiation	ADCY1	adenylate cyclase 1 (brain)	0.438614
Long-term potentiation	CAMK2B	calcium/calmodulin-dependent protein kinase II beta	0.280617
Long-term potentiation	GRM1	glutamate receptor, metabotropic 1	0.114131
Long-term potentiation	PPP3CB	protein phosphatase 3 (formerly 2B), catalytic subunit, beta isoform	0.108848
Long-term potentiation	PPP1R1A	protein phosphatase 1, regulatory (inhibitor) subunit 1A	0.106236
Long-term potentiation	PPP3CA	protein phosphatase 3 (formerly 2B), catalytic subunit, alpha isoform	0.102006
Long-term potentiation	ADCY8	adenylate cyclase 8 (brain)	0.0907714
Long-term potentiation	GRIA2	glutamate receptor, ionotropic, AMPA 2	0.0877799
Long-term potentiation	CAMK2G	calcium/calmodulin-dependent protein kinase II gamma	0.0583743
Long-term potentiation	GRIN2B	glutamate receptor, ionotropic, N-methyl D-aspartate 2B	0.0453764
Long-term potentiation	ITPR1	inositol 1,4,5-triphosphate receptor, type 1	0.0420085
Long-term potentiation	PLCB1	phospholipase C, beta 1 (phosphoinositide-specific)	0.0249817
Long-term potentiation	GRIN2C	glutamate receptor, ionotropic, N-methyl D-aspartate 2C	0.023292
Long-term potentiation	PLCB4	phospholipase C, beta 4	0.0229662
Axon guidance	ROBO1	roundabout, axon guidance receptor, homolog 1 (Drosophila)	9.85655
Axon guidance	SEMA3C	sema domain, immunoglobulin domain (Ig), short basic domain, secreted, (semaphorin) 3C	6.76128
Axon guidance	UNC5B	unc-5 homolog B (C. elegans)	6.22913
Axon guidance	PLXNB3|STK23	plexin B3|serine/threonine kinase 23	18.2435
Axon guidance	ROBO2	roundabout, axon guidance receptor, homolog 2 (Drosophila)	0.539086
Axon guidance	PAK3	p21 protein (Cdc42/Rac)-activated kinase 3	0.186703
Axon guidance	PPP3CB	protein phosphatase 3 (formerly 2B), catalytic subunit, beta isoform	0.108848
Axon guidance	PPP3CA	protein phosphatase 3 (formerly 2B), catalytic subunit, alpha isoform	0.102006
Axon guidance	EPHB1	EPH receptor B1	0.0940156
Axon guidance	EPHA5	EPH receptor A5	0.084505
Axon guidance	SEMA3G	sema domain, immunoglobulin domain (Ig), short basic domain, secreted, (semaphorin) 3G	0.0579046
Axon guidance	PAK6	p21 protein (Cdc42/Rac)-activated kinase 6	0.0478522
Axon guidance	PLXNA2	plexin A2	0.0403455
Axon guidance	EPHB6	EPH receptor B6	0.0356581
Axon guidance	PAK7	p21 protein (Cdc42/Rac)-activated kinase 7	0.0324092
Axon guidance	EFNA5	ephrin-A5	0.0183616
Axon guidance	EPHA4	EPH receptor A4	0.00834232
Axon guidance	NGEF	neuronal guanine nucleotide exchange factor	0.00391574
Vascular smooth muscle contraction	CACNA1S	calcium channel, voltage-dependent, L type, alpha 1S subunit	6.25701
Vascular smooth muscle contraction	KCNMA1	potassium large conductance calcium-activated channel, subfamily M, alpha member 1	1.44555
Vascular smooth muscle contraction	PRKCE	protein kinase C, epsilon	1.21432
Vascular smooth muscle contraction	PRKG1	protein kinase, cGMP-dependent, type I	0.934611
Vascular smooth muscle contraction	ADCY1	adenylate cyclase 1 (brain)	0.438614
Vascular smooth muscle contraction	PRKCH	protein kinase C, eta	0.132729
Vascular smooth muscle contraction	ADCY4	adenylate cyclase 4	0.111499
Vascular smooth muscle contraction	ADCY8	adenylate cyclase 8 (brain)	0.0907714
Vascular smooth muscle contraction	ACTG2	actin, gamma 2, smooth muscle, enteric	0.0516117
Vascular smooth muscle contraction	ITPR1	inositol 1,4,5-triphosphate receptor, type 1	0.0420085
Vascular smooth muscle contraction	MYH11	myosin, heavy chain 11, smooth muscle	0.0380512
Vascular smooth muscle contraction	MRVI1	murine retrovirus integration site 1 homolog	0.032654
Vascular smooth muscle contraction	PLCB1	phospholipase C, beta 1 (phosphoinositide-specific)	0.0249817
Vascular smooth muscle contraction	PLCB4	phospholipase C, beta 4	0.0229662
Vascular smooth muscle contraction	ADCY2	adenylate cyclase 2 (brain)	0.014012
Vascular smooth muscle contraction	GUCY1A3	guanylate cyclase 1, soluble, alpha 3	0.0127826
Dilated cardiomyopathy	CACNA1S	calcium channel, voltage-dependent, L type, alpha 1S subunit	6.25701
Dilated cardiomyopathy	CACNB2	calcium channel, voltage-dependent, beta 2 subunit	1.35639
Dilated cardiomyopathy	ADCY1	adenylate cyclase 1 (brain)	0.438614
Dilated cardiomyopathy	ADCY4	adenylate cyclase 4	0.111499
Dilated cardiomyopathy	ADCY8	adenylate cyclase 8 (brain)	0.0907714
Dilated cardiomyopathy	ITGA8	integrin, alpha 8	0.0767188
Dilated cardiomyopathy	IGF1	insulin-like growth factor 1 (somatomedin C)	0.0633954
Dilated cardiomyopathy	TNNT2	troponin T type 2 (cardiac)	0.0422706
Dilated cardiomyopathy	CACNG3	calcium channel, voltage-dependent, gamma subunit 3	0.0402646
Dilated cardiomyopathy	CACNG2	calcium channel, voltage-dependent, gamma subunit 2	0.0337301
Dilated cardiomyopathy	RYR2	ryanodine receptor 2 (cardiac)	0.0301158
Dilated cardiomyopathy	CACNB4	calcium channel, voltage-dependent, beta 4 subunit	0.0170355
Dilated cardiomyopathy	ADCY2	adenylate cyclase 2 (brain)	0.014012
Dilated cardiomyopathy	CACNA2D3	calcium channel, voltage-dependent, alpha 2/delta subunit 3	0.00943082
Amyotrophic lateral sclerosis (ALS)	TP53	tumor protein p53	5.97327
Amyotrophic lateral sclerosis (ALS)	PPP3CB	protein phosphatase 3 (formerly 2B), catalytic subunit, beta isoform	0.108848
Amyotrophic lateral sclerosis (ALS)	PPP3CA	protein phosphatase 3 (formerly 2B), catalytic subunit, alpha isoform	0.102006
Amyotrophic lateral sclerosis (ALS)	MAP3K5	mitogen-activated protein kinase kinase kinase 5	0.0934049
Amyotrophic lateral sclerosis (ALS)	GRIA2	glutamate receptor, ionotropic, AMPA 2	0.0877799
Amyotrophic lateral sclerosis (ALS)	GRIN2B	glutamate receptor, ionotropic, N-methyl D-aspartate 2B	0.0453764
Amyotrophic lateral sclerosis (ALS)	GRIN2C	glutamate receptor, ionotropic, N-methyl D-aspartate 2C	0.023292
Amyotrophic lateral sclerosis (ALS)	NEFL	neurofilament, light polypeptide	0.0187941
Amyotrophic lateral sclerosis (ALS)	NEFM	neurofilament, medium polypeptide	0.0114669
Amyotrophic lateral sclerosis (ALS)	NEFH	neurofilament, heavy polypeptide	0.00171733
Amyotrophic lateral sclerosis (ALS)	SLC1A2	solute carrier family 1 (glial high affinity glutamate transporter), member 2	0.00166176
Melanogenesis	WNT1	wingless-type MMTV integration site family, member 1	12.4588
Melanogenesis	CREB3L3	cAMP responsive element binding protein 3-like 3	1.19788
Melanogenesis	TCF7L2	transcription factor 7-like 2 (T-cell specific, HMG-box)	1.08287
Melanogenesis	ADCY1	adenylate cyclase 1 (brain)	0.438614
Melanogenesis	CAMK2B	calcium/calmodulin-dependent protein kinase II beta	0.280617
Melanogenesis	ADCY4	adenylate cyclase 4	0.111499
Melanogenesis	ADCY8	adenylate cyclase 8 (brain)	0.0907714
Melanogenesis	KIT	v-kit Hardy-Zuckerman 4 feline sarcoma viral oncogene homolog	0.0642481
Melanogenesis	EDN1	endothelin 1	0.0591224
Melanogenesis	CAMK2G	calcium/calmodulin-dependent protein kinase II gamma	0.0583743
Melanogenesis	PLCB1	phospholipase C, beta 1 (phosphoinositide-specific)	0.0249817
Melanogenesis	PLCB4	phospholipase C, beta 4	0.0229662
Melanogenesis	ADCY2	adenylate cyclase 2 (brain)	0.014012
Melanogenesis	WNT10B	wingless-type MMTV integration site family, member 10B	0.0134504
Regulation of actin cytoskeleton	FGF19	fibroblast growth factor 19	20.3748
Regulation of actin cytoskeleton	GNG12	guanine nucleotide binding protein (G protein), gamma 12	13.6996
Regulation of actin cytoskeleton	PFN1	profilin 1	12.6696
Regulation of actin cytoskeleton	RRAS2	related RAS viral (r-ras) oncogene homolog 2	6.95134
Regulation of actin cytoskeleton	ARHGEF7	Rho guanine nucleotide exchange factor (GEF) 7	1.40138
Regulation of actin cytoskeleton	CHRM2	cholinergic receptor, muscarinic 2	0.668613
Regulation of actin cytoskeleton	ACTN1	actinin, alpha 1	0.321101
Regulation of actin cytoskeleton	PAK3	p21 protein (Cdc42/Rac)-activated kinase 3	0.186703
Regulation of actin cytoskeleton	CYFIP2	cytoplasmic FMR1 interacting protein 2	0.171957
Regulation of actin cytoskeleton	CHRM3	cholinergic receptor, muscarinic 3	0.168096
Regulation of actin cytoskeleton	CD14	CD14 molecule	0.0952525
Regulation of actin cytoskeleton	PIP5K1B	phosphatidylinositol-4-phosphate 5-kinase, type I, beta	0.0940067
Regulation of actin cytoskeleton	ITGA8	integrin, alpha 8	0.0767188
Regulation of actin cytoskeleton	FGF14	fibroblast growth factor 14	0.0693542
Regulation of actin cytoskeleton	PAK6	p21 protein (Cdc42/Rac)-activated kinase 6	0.0478522
Regulation of actin cytoskeleton	FGF13	fibroblast growth factor 13	0.0395661
Regulation of actin cytoskeleton	FGF9	fibroblast growth factor 9 (glia-activating factor)	0.0337534
Regulation of actin cytoskeleton	PAK7	p21 protein (Cdc42/Rac)-activated kinase 7	0.0324092
Regulation of actin cytoskeleton	ITGB2	integrin, beta 2 (complement component 3 receptor 3 and 4 subunit)	0.0261709
Regulation of actin cytoskeleton	FGFR3	fibroblast growth factor receptor 3	0.0261486

## Sheet: GO
Supplementary Table S1:
Gene onthology	Catergory	Gene Symbol	Fold change
Biological process	anatomical structure development	NGFR	69.1948
Biological process	anatomical structure development	SLITRK6	64.2009
Biological process	anatomical structure development	VEZF1/ZNF161	29.7
Biological process	anatomical structure development	SERPINE1	28.571
Biological process	anatomical structure development	CITED1	26.324
Biological process	anatomical structure development	TNFRSF12A	25.5793
Biological process	anatomical structure development	TIMP1	24.7935
Biological process	anatomical structure development	IL1A	23.1141
Biological process	anatomical structure development	PTHLH	21.8936
Biological process	anatomical structure development	FGF19	20.3748
Biological process	anatomical structure development	LLGL1	17.3323
Biological process	anatomical structure development	GLIS2	16.6297
Biological process	anatomical structure development	GJB3	16.4078
Biological process	anatomical structure development	FABP5	14.1193
Biological process	anatomical structure development	NRP2	13.827
Biological process	anatomical structure development	MDK	13.7225
Biological process	anatomical structure development	NKX6-1	13.3949
Biological process	anatomical structure development	ADAMTS4	13.1911
Biological process	anatomical structure development	KLK6	12.7395
Biological process	anatomical structure development	PFN1	12.6696
Biological process	anatomical structure development	WNT1	12.4588
Biological process	anatomical structure development	CD44	12.3991
Biological process	anatomical structure development	PLAUR	12.3099
Biological process	anatomical structure development	GNG8	11.2561
Biological process	anatomical structure development	MAG	10.6693
Biological process	anatomical structure development	ADAM9	10.6646
Biological process	anatomical structure development	ITPKB	10.4627
Biological process	anatomical structure development	VLDLR	10.1094
Biological process	anatomical structure development	ROBO1	9.85655
Biological process	anatomical structure development	CA2	9.84024
Biological process	anatomical structure development	DMRT2	9.22962
Biological process	anatomical structure development	VGF	9.1173
Biological process	anatomical structure development	HSD17B3	9.00881
Biological process	anatomical structure development	CDC42SE1	8.40577
Biological process	anatomical structure development	DHH	8.3204
Biological process	anatomical structure development	ALK	7.96535
Biological process	anatomical structure development	STRADB/ALS2CR2	7.9
Biological process	anatomical structure development	SVIL	7.84055
Biological process	anatomical structure development	DKK1	7.7337
Biological process	anatomical structure development	ALDH1A3	7.60867
Biological process	anatomical structure development	STC1	7.50307
Biological process	anatomical structure development	AGRN	7.43997
Biological process	anatomical structure development	CD9	7.30652
Biological process	anatomical structure development	ERBB2IP	7.21519
Biological process	anatomical structure development	PCDHB2	7.14342
Biological process	anatomical structure development	CAV2	6.93308
Biological process	anatomical structure development	PDPN	6.81385
Biological process	anatomical structure development	SEMA3C	6.76128
Biological process	anatomical structure development	POSTN	6.59403
Biological process	anatomical structure development	NKX2-2	6.47877
Biological process	anatomical structure development	CACNA1S	6.25701
Biological process	anatomical structure development	UNC5B	6.22913
Biological process	anatomical structure development	CRYAA	5.98916
Biological process	anatomical structure development	TP53	5.97327
Biological process	anatomical structure development	ANXA2	5.96369
Biological process	anatomical structure development	CXADR	5.9493
Biological process	anatomical structure development	INHBA	5.94892
Biological process	anatomical structure development	CRYBA1	5.85842
Biological process	anatomical structure development	ERAP/ARTS-1	5.8
Biological process	anatomical structure development	MMP19	5.79401
Biological process	anatomical structure development	TIMP2	5.75063
Biological process	anatomical structure development	DMBT1	5.67746
Biological process	developmental process	NGFR	69.1948
Biological process	developmental process	SLITRK6	64.2009
Biological process	developmental process	VEZF1/ZNF161	29.7
Biological process	developmental process	SERPINE1	28.571
Biological process	developmental process	CITED1	26.324
Biological process	developmental process	TNFRSF12A	25.5793
Biological process	developmental process	TIMP1	24.7935
Biological process	developmental process	IL1A	23.1141
Biological process	developmental process	PTHLH	21.8936
Biological process	developmental process	FGF19	20.3748
Biological process	developmental process	PLXNB3	18.2
Biological process	developmental process	LLGL1	17.3323
Biological process	developmental process	GLIS2	16.6297
Biological process	developmental process	GJB3	16.4078
Biological process	developmental process	FABP5	14.1193
Biological process	developmental process	NRP2	13.827
Biological process	developmental process	MDK	13.7225
Biological process	developmental process	NKX6-1	13.3949
Biological process	developmental process	ADAMTS4	13.1911
Biological process	developmental process	KLK6	12.7395
Biological process	developmental process	PFN1	12.6696
Biological process	developmental process	WNT1	12.4588
Biological process	developmental process	CD44	12.3991
Biological process	developmental process	PLAUR	12.3099
Biological process	developmental process	GNG8	11.2561
Biological process	developmental process	NOTCH2NL	11.1186
Biological process	developmental process	MAG	10.6693
Biological process	developmental process	ADAM9	10.6646
Biological process	developmental process	ITPKB	10.4627
Biological process	developmental process	VLDLR	10.1094
Biological process	developmental process	PBX3	10.0574
Biological process	developmental process	SH3PXD2B/KIAA1295	9.9
Biological process	developmental process	ROBO1	9.85655
Biological process	developmental process	CA2	9.84024
Biological process	developmental process	DMRT2	9.22962
Biological process	developmental process	VGF	9.1173
Biological process	developmental process	HSD17B3	9.00881
Biological process	developmental process	CDC42SE1	8.40577
Biological process	developmental process	DHH	8.3204
Biological process	developmental process	ALK	7.96535
Biological process	developmental process	STRADB/ALS2CR2	7.9
Biological process	developmental process	SVIL	7.84055
Biological process	developmental process	DKK1	7.7337
Biological process	developmental process	RYBP	7.70136
Biological process	developmental process	ALDH1A3	7.60867
Biological process	developmental process	STC1	7.50307
Biological process	developmental process	AGRN	7.43997
Biological process	developmental process	CD9	7.30652
Biological process	developmental process	ERBB2IP	7.21519
Biological process	developmental process	PCDHB2	7.14342
Biological process	developmental process	CAV2	6.93308
Biological process	developmental process	PDPN	6.81385
Biological process	developmental process	SEMA3C	6.76128
Biological process	developmental process	SPRY4	6.75117
Biological process	developmental process	PTPLA	6.67034
Biological process	developmental process	POSTN	6.59403
Biological process	developmental process	NKX2-2	6.47877
Biological process	developmental process	CACNA1S	6.25701
Biological process	developmental process	UNC5B	6.22913
Biological process	developmental process	NKX6-2	6.04576
Biological process	developmental process	CTSC	5.98961
Biological process	developmental process	CRYAA	5.98916
Biological process	developmental process	TP53	5.97327
Biological process	developmental process	ANXA2	5.96369
Biological process	developmental process	CXADR	5.9493
Biological process	developmental process	INHBA	5.94892
Biological process	developmental process	CRYBA1	5.85842
Biological process	developmental process	ERAP/ARTS-1	5.8
Biological process	developmental process	MMP19	5.79401
Biological process	developmental process	TIMP2	5.75063
Biological process	developmental process	DMBT1	5.67746
Biological process	system development	NGFR	69.1948
Biological process	system development	SLITRK6	64.2009
Biological process	system development	VEZF1/ZNF161	29.7
Biological process	system development	SERPINE1	28.571
Biological process	system development	CITED1	26.324
Biological process	system development	TNFRSF12A	25.5793
Biological process	system development	TIMP1	24.7935
Biological process	system development	IL1A	23.1141
Biological process	system development	PTHLH	21.8936
Biological process	system development	FGF19	20.3748
Biological process	system development	GJB3	16.4078
Biological process	system development	FABP5	14.1193
Biological process	system development	NRP2	13.827
Biological process	system development	MDK	13.7225
Biological process	system development	NKX6-1	13.3949
Biological process	system development	KLK6	12.7395
Biological process	system development	PFN1	12.6696
Biological process	system development	WNT1	12.4588
Biological process	system development	CD44	12.3991
Biological process	system development	PLAUR	12.3099
Biological process	system development	MAG	10.6693
Biological process	system development	ADAM9	10.6646
Biological process	system development	ITPKB	10.4627
Biological process	system development	ROBO1	9.85655
Biological process	system development	CA2	9.84024
Biological process	system development	DMRT2	9.22962
Biological process	system development	VGF	9.1173
Biological process	system development	HSD17B3	9.00881
Biological process	system development	DHH	8.3204
Biological process	system development	ALK	7.96535
Biological process	system development	SVIL	7.84055
Biological process	system development	DKK1	7.7337
Biological process	system development	ALDH1A3	7.60867
Biological process	system development	AGRN	7.43997
Biological process	system development	CD9	7.30652
Biological process	system development	CAV2	6.93308
Biological process	system development	PDPN	6.81385
Biological process	system development	SEMA3C	6.76128
Biological process	system development	POSTN	6.59403
Biological process	system development	NKX2-2	6.47877
Biological process	system development	CACNA1S	6.25701
Biological process	system development	UNC5B	6.22913
Biological process	system development	CRYAA	5.98916
Biological process	system development	TP53	5.97327
Biological process	system development	ANXA2	5.96369
Biological process	system development	CXADR	5.9493
Biological process	system development	INHBA	5.94892
Biological process	system development	CRYBA1	5.85842
Biological process	system development	ERAP/ARTS-1	5.8
Biological process	system development	MMP19	5.79401
Biological process	system development	TIMP2	5.75063
Biological process	system development	DMBT1	5.67746
Biological process	system development	GLIS2	16.6297
Biological process	system development	ADAMTS4	13.1911
Biological process	system development	GNG8	11.2561
Biological process	system development	VLDLR	10.1094
Biological process	system development	STC1	7.50307
Biological process	system development	PCDHB2	7.14342
Biological process	organ development	NGFR	69.1948
Biological process	organ development	VEZF1/ZNF161	29.7
Biological process	organ development	SERPINE1	28.571
Biological process	organ development	CITED1	26.324
Biological process	organ development	TNFRSF12A	25.5793
Biological process	organ development	TIMP1	24.7935
Biological process	organ development	IL1A	23.1141
Biological process	organ development	PTHLH	21.8936
Biological process	organ development	FGF19	20.3748
Biological process	organ development	GJB3	16.4078
Biological process	organ development	FABP5	14.1193
Biological process	organ development	NRP2	13.827
Biological process	organ development	MDK	13.7225
Biological process	organ development	NKX6-1	13.3949
Biological process	organ development	KLK6	12.7395
Biological process	organ development	PFN1	12.6696
Biological process	organ development	WNT1	12.4588
Biological process	organ development	CD44	12.3991
Biological process	organ development	PLAUR	12.3099
Biological process	organ development	ADAM9	10.6646
Biological process	organ development	ITPKB	10.4627
Biological process	organ development	ROBO1	9.85655
Biological process	organ development	CA2	9.84024
Biological process	organ development	DMRT2	9.22962
Biological process	organ development	VGF	9.1173
Biological process	organ development	HSD17B3	9.00881
Biological process	organ development	DHH	8.3204
Biological process	organ development	ALK	7.96535
Biological process	organ development	SVIL	7.84055
Biological process	organ development	DKK1	7.7337
Biological process	organ development	ALDH1A3	7.60867
Biological process	organ development	AGRN	7.43997
Biological process	organ development	POSTN	6.59403
Biological process	organ development	NKX2-2	6.47877
Biological process	organ development	CACNA1S	6.25701
Biological process	organ development	CRYAA	5.98916
Biological process	organ development	TP53	5.97327
Biological process	organ development	ANXA2	5.96369
Biological process	organ development	CXADR	5.9493
Biological process	organ development	INHBA	5.94892
Biological process	organ development	CRYBA1	5.85842
Biological process	organ development	ERAP/ARTS-1	5.8
Biological process	organ development	MMP19	5.79401
Biological process	organ development	DMBT1	5.67746
Biological process	multicellular organismal development	NGFR	69.1948
Biological process	multicellular organismal development	SLITRK6	64.2009
Biological process	multicellular organismal development	VEZF1/ZNF161	29.7
Biological process	multicellular organismal development	SERPINE1	28.571
Biological process	multicellular organismal development	CITED1	26.324
Biological process	multicellular organismal development	TNFRSF12A	25.5793
Biological process	multicellular organismal development	KLF3	25.0113
Biological process	multicellular organismal development	TIMP1	24.7935
Biological process	multicellular organismal development	IL1A	23.1141
Biological process	multicellular organismal development	PTHLH	21.8936
Biological process	multicellular organismal development	FGF19	20.3748
Biological process	multicellular organismal development	PLXNB3	18.2
Biological process	multicellular organismal development	GLIS2	16.6297
Biological process	multicellular organismal development	GJB3	16.4078
Biological process	multicellular organismal development	FABP5	14.1193
Biological process	multicellular organismal development	NRP2	13.827
Biological process	multicellular organismal development	MDK	13.7225
Biological process	multicellular organismal development	NKX6-1	13.3949
Biological process	multicellular organismal development	ADAMTS4	13.1911
Biological process	multicellular organismal development	KLK6	12.7395
Biological process	multicellular organismal development	PFN1	12.6696
Biological process	multicellular organismal development	WNT1	12.4588
Biological process	multicellular organismal development	CD44	12.3991
Biological process	multicellular organismal development	PLAUR	12.3099
Biological process	multicellular organismal development	GNG8	11.2561
Biological process	multicellular organismal development	NOTCH2NL	11.1186
Biological process	multicellular organismal development	MAG	10.6693
Biological process	multicellular organismal development	ADAM9	10.6646
Biological process	multicellular organismal development	ITPKB	10.4627
Biological process	multicellular organismal development	VLDLR	10.1094
Biological process	multicellular organismal development	PBX3	10.0574
Biological process	multicellular organismal development	ROBO1	9.85655
Biological process	multicellular organismal development	CA2	9.84024
Biological process	multicellular organismal development	DMRT2	9.22962
Biological process	multicellular organismal development	VGF	9.1173
Biological process	multicellular organismal development	HSD17B3	9.00881
Biological process	multicellular organismal development	DHH	8.3204
Biological process	multicellular organismal development	ALK	7.96535
Biological process	multicellular organismal development	SVIL	7.84055
Biological process	multicellular organismal development	DKK1	7.7337
Biological process	multicellular organismal development	RYBP	7.70136
Biological process	multicellular organismal development	ALDH1A3	7.60867
Biological process	multicellular organismal development	PCDHB2	7.14342
Biological process	multicellular organismal development	CAV2	6.93308
Biological process	multicellular organismal development	PDPN	6.81385
Biological process	multicellular organismal development	SEMA3C	6.76128
Biological process	multicellular organismal development	SPRY4	6.75117
Biological process	multicellular organismal development	PTPLA	6.67034
Biological process	multicellular organismal development	POSTN	6.59403
Biological process	multicellular organismal development	NKX2-2	6.47877
Biological process	multicellular organismal development	CACNA1S	6.25701
Biological process	multicellular organismal development	UNC5B	6.22913
Biological process	multicellular organismal development	NKX6-2	6.04576
Biological process	multicellular organismal development	CRYAA	5.98916
Biological process	multicellular organismal development	TP53	5.97327
Biological process	multicellular organismal development	ANXA2	5.96369
Biological process	multicellular organismal development	CXADR	5.9493
Biological process	multicellular organismal development	INHBA	5.94892
Biological process	multicellular organismal development	CRYBA1	5.85842
Biological process	multicellular organismal development	ERAP/ARTS-1	5.8
Biological process	multicellular organismal development	MMP19	5.79401
Biological process	multicellular organismal development	TIMP2	5.75063
Biological process	multicellular organismal development	DMBT1	5.67746
Biological process	membrane protein proteolysis	NGFR	69.1948
Biological process	membrane protein proteolysis	SLITRK6	64.2009
Biological process	membrane protein proteolysis	VEZF1/ZNF161	29.7
Biological process	membrane protein proteolysis	SERPINE1	28.571
Biological process	membrane protein proteolysis	CITED1	26.324
Biological process	membrane protein proteolysis	TNFRSF12A	25.5793
Biological process	membrane protein proteolysis	TIMP1	24.7935
Biological process	membrane protein proteolysis	LLGL1	17.3323
Biological process	membrane protein proteolysis	ADAM9	10.6646
Biological process	membrane protein proteolysis	CA2	9.84024
Biological process	membrane protein proteolysis	STRADB/ALS2CR2	7.9
Biological process	membrane protein proteolysis	DKK1	7.7337
Biological process	membrane protein proteolysis	ALDH1A3	7.60867
Biological process	membrane protein proteolysis	STC1	7.50307
Biological process	membrane protein proteolysis	AGRN	7.43997
Biological process	membrane protein proteolysis	CD9	7.30652
Biological process	membrane protein proteolysis	ERBB2IP	7.21519
Biological process	membrane protein proteolysis	BACE2	7.15818
Biological process	membrane protein proteolysis	PDPN	6.81385
Biological process	membrane protein proteolysis	SEMA3C	6.76128
Biological process	membrane protein proteolysis	CACNA1S	6.25701
Biological process	membrane protein proteolysis	UNC5B	6.22913
Biological process	membrane protein proteolysis	CRYAA	5.98916
Biological process	membrane protein proteolysis	ANXA2	5.96369
Biological process	membrane protein proteolysis	ERAP/ARTS-1	5.8
Biological process	membrane protein proteolysis	SH3D19	8.37019
Biological process	tissue development	NGFR	69.1948
Biological process	tissue development	VEZF1/ZNF161	29.7
Biological process	tissue development	SERPINE1	28.571
Biological process	tissue development	CITED1	26.324
Biological process	tissue development	PTHLH	21.8936
Biological process	tissue development	FGF19	20.3748
Biological process	tissue development	FABP5	14.1193
Biological process	tissue development	NRP2	13.827
Biological process	tissue development	KLK6	12.7395
Biological process	tissue development	PFN1	12.6696
Biological process	tissue development	CD44	12.3991
Biological process	tissue development	PLAUR	12.3099
Biological process	tissue development	ADAM9	10.6646
Biological process	tissue development	CA2	9.84024
Biological process	tissue development	SVIL	7.84055
Biological process	tissue development	ALDH1A3	7.60867
Biological process	tissue development	AGRN	7.43997
Biological process	tissue development	CAV2	6.93308
Biological process	tissue development	SEMA3C	6.76128
Biological process	tissue development	POSTN	6.59403
Biological process	tissue development	CACNA1S	6.25701
Biological process	tissue development	CXADR	5.9493
Biological process	tissue development	DMBT1	5.67746
Biological process	tissue development	GJB3	16.4078
Biological process	cellular developmental process	NGFR	69.1948
Biological process	cellular developmental process	SLITRK6	64.2009
Biological process	cellular developmental process	CITED1	26.324
Biological process	cellular developmental process	TNFRSF12A	25.5793
Biological process	cellular developmental process	TIMP1	24.7935
Biological process	cellular developmental process	PTHLH	21.8936
Biological process	cellular developmental process	FGF19	20.3748
Biological process	cellular developmental process	LLGL1	17.3323
Biological process	cellular developmental process	KLK6	12.7395
Biological process	cellular developmental process	PFN1	12.6696
Biological process	cellular developmental process	CD44	12.3991
Biological process	cellular developmental process	PLAUR	12.3099
Biological process	cellular developmental process	ADAM9	10.6646
Biological process	cellular developmental process	ITPKB	10.4627
Biological process	cellular developmental process	SH3PXD2B/KIAA1295	9.9
Biological process	cellular developmental process	ROBO1	9.85655
Biological process	cellular developmental process	CA2	9.84024
Biological process	cellular developmental process	CDC42SE1	8.40577
Biological process	cellular developmental process	DHH	8.3204
Biological process	cellular developmental process	SVIL	7.84055
Biological process	cellular developmental process	ALDH1A3	7.60867
Biological process	cellular developmental process	AGRN	7.43997
Biological process	cellular developmental process	CD9	7.30652
Biological process	cellular developmental process	ERBB2IP	7.21519
Biological process	cellular developmental process	CAV2	6.93308
Biological process	cellular developmental process	PDPN	6.81385
Biological process	cellular developmental process	SEMA3C	6.76128
Biological process	cellular developmental process	NKX2-2	6.47877
Biological process	cellular developmental process	CACNA1S	6.25701
Biological process	cellular developmental process	UNC5B	6.22913
Biological process	cellular developmental process	CRYAA	5.98916
Biological process	cellular developmental process	TP53	5.97327
Biological process	cellular developmental process	CXADR	5.9493
Biological process	cellular developmental process	INHBA	5.94892
Biological process	cellular developmental process	MMP19	5.79401
Biological process	cellular developmental process	TIMP2	5.75063
Biological process	cellular developmental process	DMBT1	5.67746
